# Supplementary material for: Interactions Between Nutrition Professionals and Industry: A Scoping Review
Source: Int J Health Policy Manag. 2023 Aug 22;12:7626. doi: 10.34172/ijhpm.2023.7626 (PMC10590255; doi:10.34172/ijhpm.2023.7626)
Supplement: Supplementary file 1 — Data Extraction Table. [file ijhpm-12-7626-s001.xlsx]

## Sheet: Master List
Author	Year of publication	Title	Origin / Country of origin (where the source was conducted /published)	Is the principal author a nutrition professional ? (if academics in nutrition field ?)	Aim/purpose	Source type (journal article, report, web sites, books, thesis)	Methodology / study design (position paper, narrative, documentary analysis, literature review, cross-sectional, qualitative explorative analysis)	Context (sponsorship/involvement of industry in scientific events, sponsorship of professional body/organization, management of COI by professional bodies, professional practice, CPA, industry partnership/collaboration with professional body/nutrition organization, ethics, nutrition professional education/CPD, sponsorship of nutrition professionals)	Population / participants (policy-makers, academics, health care professionals, professional bodies (including association), nutrition professionals, nutrition/health organization, industry, university)	Industry examined (beverage, food, pharmaceutcial, alcohol, biotechnology, nutrigenomic company, BMS)	Presence: Type of disclosure statements (verbatim)	Industry involvement : Author(s) industry's affiliations (yes, no or not stated)	Industry involvement : Declared industry funding sources	Industry involvement : Declared conflicts of interest (Including travel grant or reimbursements)	Nutrition professionals’ experiences of industry interactions (e.g. nature/type and frequency)	Perceived risks of industry interactions [Precise if risks are for professional, public or general] [Precise if its observed, observed in literature or author perception]	Views of nutrition professionals towards acceptability of industry interactions	Views of nutrition professionals towards advantages of industry interactions	Strategies/actions proposed / used / in use to manage nutrition professional and industry interactions	Backward articles	Comments	Sheet	Experiences	Risks	Acceptability	Advantages	Strategies	Empirical	Author observation (including media)	Littérature review
Aaron	2017	Sponsorship of National Health Organizations by Two Major Soda Companies	United States	Not stated	Investigate the nature, extent, and implications of soda company sponsorship of U.S. health and medical organizations, as well as corporate lobbying expenditures on soda- or nutrition-related public health legislation from 2011 to 2015.	Journal article	Documentary analysis [Records of corporate philanthropy and lobbying expenditures on public health legislation by soda companies found through Internet and database searches]	Sponsorship of professional body/organisation;	Nutrition/health organizations	Beverage	Present: Funding "No financial disclosures were reported by the authors of this paper."	No	No	Not stated	National Health Organisations sponsored by Coca Cola (CC)/Pepsico (P) industry included: Academy of Nutrition and Dietetics (AND) [CC;P]; American Society for Nutrition (ASN) [CC;P]; Society for Nutrition Educators [CC]; others which might include NPs - American Diabetes Association (ADA) [CC]; American Heart Association [CC]	Development of a positive associations for industry brand [observed in literature] [general] ; neutralize potential legislative opposition by invoking reciprocity and financial dependence on the part of national health organizations [general] [observed] ; sponsorship generate conflict of interest, which introduces a subconscious bias in favor or the donor company [professional] [author perception…	Not stated	Not stated	Reject sponsorship offers from soda compagnies and find alternative sources of funding. Academy of Nutrition and Dietetics declined to renew their contracts with the Coca-Cola Company and PepsiCo in 2016 (terminated at the end of 2015	None identified as relevant		Data_Extraction (Original search)	Yes	Yes	Not stated	Not stated	Yes	Yes	No	No
Aksnes	2017	The normalization of conflicts of interest in the USA and their potential impact on public health nutrition	United States	Not stated	Discuss how conflicts of interest/associated behaviors can impact public health nutrition	Journal article	Narrative	Sponsorship of professional body/organisation; Corporate political activity	nutrition/health organizations; policymakers	Food; beverage; BMS	Not present	Not stated	Not stated	Not stated	In 2015, the Academy of Nutrition and Dietetics (AND; formerly the American Dietetic Association), which boasts the highest membership of food and nutrition professionals in the US, had fifteen corporations sponsoring its activities (7). These backers included the Coca-Cola Company, PepsiCo, Campbell Soup Company, UniLever, Kellogg Company and NatureMade – all transnational corporations which sel…	Author: But, as explained below, even these ‘authoritative sources’ are peppered with CoIs. Dietary Guidelines for Americans: The Dietary Guidelines for Americans, the ‘evidence-based’ document which guides AND messages, reads a lot like tiptoeing around the truth to avoid insulting the food industry. The document certainly presents much ‘evidence’, but stops short of formulating actual guideline…	Despite public criticisms, AND does not acknowledge these sponsorships as CoIs but claims they “help to advance the Academy’s mission of empowering members to be the food and nutrition leaders”.The organization goes further to defend their corporate sponsorship scheme on their ‘Truth and Transparency Facts’ page by saying ‘the Academy's consumer messages are founded on evidence-based reviews of t…	Despite public criticisms, AND does not acknowledge these sponsorships as CoIs but claims they “help to advance the Academy’s mission of empowering members to be the food and nutrition leaders”.	CoIs – tangible and perceived –must thus be avoided. When public health and nutrition are knowingly jeopardized in the name of financial gain, human rights are also infringed upon. Article 12 of the International Covenant on Economic, Social and Cultural Rights recognized the right of all humans to the “highest attainable standard of physical and mental health” (22). Again, the US is one of the f…			Backward articles	Yes	Yes	Yes	Yes	Yes	No	Yes	Yes
Ashley	1995	Position of the American Dietetic Association: Food and nutrition misinformation	United States	Yes	Position statement on food and nutrition misinformation	Journal article	Position paper	Food and nutrition misinformation; Professional practice	Nutrition professionals; nutrition/health organizations	Food	Not present	Not stated	Not stated	Not stated	Not stated [though ongoing partnership/collaboration implied : "Qualified dietetics professionals need to continue to work with the food industry to help shape the public's food choices, knowledge of nutrition and health, and ability to think more critically about food an nutrition issues. "]	Not stated	Acceptable : (1) The American food industry is the nutrition professional's ally when it comes to providing complete and reliable information to the public. Qualified dietetics professionals need to continue to work with the food industry to help shape the public's food choices, knowledge of nutrition and health, and ability to think more critically about food and nutrition issues. "Authors: Indu…	Help shape the public's food choices, knowledge of nutrition and health, and ability to think more critically about food an nutrition issues. ; Could be a forceful voice against food and nutrition misinformation.; Provide reliable nutrition information.	Not stated	1. The academy's corporate sponsorship program. Academy of Nutrition and Dietetics website. http://www.eatright.org/HealthProfessionals/content.aspx?id=6442478680. Accessed October 25, 2014. U56:U58	N/A	Data_Extraction (Original search)	Not stated	Not stated	Yes	Yes	Not stated	No	No	No
Ayoob	2002	Position of the American Dietetics Association: Food and nutrition misinformation	United States	Yes	Outline ADA position on food and nutrition misinformation	Journal article	Position paper	Food and nutrition misinformation; Professional practice	Nutrition professionals ; nutrition/health organizations	Food	Not present	Not stated	Not stated	Not stated	Not stated	Not stated	Acceptable (encouraged) The American food industry can be the nutrition professional's ally when it comes to providing complete and reliable nutrition information to the public. The food industry can also help consumers understand emerging nutrition issues by providing accurate information and feedback.Many food compagnies employ dietetics professionals for their expertise in nutrition issues, co…	Author: ADA, the world’s largest organisation of food and nutrition professionals, must continue to work diligently with other healthcare practitioners, educators, policy makers, and the food and dietary supplement industry to responsibly address the medical and economic effects of food- and nutrition-related misinformation on consumers. Author: The American food industry can be the nutrition pro…	Not stated			Backward articles	Not stated	Not stated	Yes	Yes	Not stated	No	No	No
Baker	2021	Globalization, first-foods systems transformations and corporate power: a synthesis of literature and data on the market and political practices of the transnational baby food industry	Global	Not stated	Understand the strategies used by the baby food industry to shape ‘first-foods systems’ across its diverse markets, and in doing so, drive milk formula consumption on a global scale. We used a theoretically guided synthesis review method, which integrated diverse qualitative and quantitative data sources.	Journal article	Documentary analysis [Theoretically guided synthesis review method, qualitative and quantitative data sources]	CPA	Health-professionals (including nutrition professionals) ; policy-makers ; researchers/scientists	Food; BMS	Present: Funding: This work was supported by funding from the Department of Maternal, Newborn, Child and Adolescent Health, World Health Organization. The findings reported in this manuscript reflect the viewpoints and findings of the authors only, and do not necessarily represent those of the study funder.Competing interests ML is a member of the Food Standards Australia New Zealand Board and se…	No	No	No	Co-opting health professionals - Paediatricians, allergists, nurses, midwives, dietitians, lactation consultants and nutritionists, are among others, trusted sources of infant and young child feeding advice for parents. Medical endorsement bolsters Big Formula’s legitimacy with consumers and policy-makers, and serves as an important form of promotion in itself.For example, Mead Johnson (now RBMJ)…	Health professional co-option to ‘secure the recommendation’, distribute formula through health systems, and legitimise milk formula products as safe, scientific and medically-endorsed. Notably, we identify the significant structural power Big Formula holds over the training of health professionals in paediatric nutrition, and infant and young child feeding more broadly, through wide-reaching spo…	Unacceptable - influencial activies are undertaken against The Code.	Not stated	Responding to this chal lenge, and accelerating global progress on breastfeeding, will require the strengthening of worldwide actions to constrain the power of marketing, including through the use of law and government intervention However, it will also require actions to constrain the baby food industry's power to market, by targeting the political practices of the corporations, and their global…		ADA's position seems to be influenced by their partnership within the Alliance.	Data_Extraction (Forward citation mapping)	Yes	Yes	Yes	Not stated	Yes	Yes	No	Yes
Barlow	2018	Science organisations and Coca-Cola's 'war' with the public health community: insights from an internal industry document	Global	Not stated	Illustrate through the words (emails) of employees of a food and beverage corporation—Coca-Cola— about how it intended to advance its interests by funding a scientific organisation, the Global Energy Balance Network (GEBN)	Journal article	Documentary analysis [Analysis of Coca-Cola’s proposal to establish the GEBN, obtained in 2016 by US Right to Know, a consumer and public health group, through a state Freedom of Information request. The proposal was attached to an email sent by Rhona Appelbaum, former Chief Health and Science officer at Coca-Cola, to a small group of academics on 9 July 2014]	sponsorship of professional body/organization;	Researchers, policy-makers, health professionals, journalists ; nutrition/health organizations;	Beverage	Present: Funding PB is supported by the Wellcome Trust. DS is supported by the Wellcome Trust and ERC Grant 313590. GR is funded by the Organic Consumers Association, Dr. Bronner’s Family Foundation, CrossFit Foundation, Westreich Foundation, Panta Rhea Foundation and the Community Foundation of Western North Carolina. Disclaimer The funders had no involvement in the design of the study, collecti…	No	Yes	No	Authors: As one of its strategies, the GEBN would look to ‘establish partnerships with global organisations’ such as the American Society for Nutrition that ‘would be sympathetic and supportive of’ Coca-Cola’s initiative.	Not stated	Not stated	Not stated	Not stated	Hermann, M. G. (1992). Ethics in the business of nutrition. Topics in Clinical Nutrition. 7 . 1-5.; Holler, H. (2000, May). Resources for ethical dilemmas in dietetics. Journal of the American Dietetic Association. 100.515. ;ADA Code of Ethics for the Profession (AppendixG)		Data_Extraction (Original search)	Yes	Not stated	Not stated	Not stated	Not stated	Yes	No	No
Barquera	2018	[Position of the Latin American Society of Nutrition (SLAN) on the management of conflict of interest.]	Latin America (with authors from Mexico, Chile, Guatemala, & the US)	Not stated	To detail the work of the Latin American Society of Nutrition (SLAN) Conflict of Interest Committee (CCI) in developing a position for the management of conflict of interest, and the position adopted by SLAN	Journal article	Position paper	Professional practice; management of COI by professional body	Nutrition professionals; nutrition/health organizations	Food; beverage; pharmaceutical; alcohol; tobacco	Present: Financing This Posture did not have any type of financing associated to its creation and publication. Declaration of conflict of interests. The authors declare that they have no conflict of interests.	No	No	No	Fostering relationships with professionals nutrition and its organizations and institutions through support and sponsorship of academic events, contribution of funds for research, donations for infrastructure and academic training, attendance at congresses, meetings and even participation in social events. [Litterature]Influence of industry in the development of nutrition academic events, such as…	Impact on health and well-being of populations. These relationships have an important potential to affect the decision-making and positions taken by professionals with respect to the products marketed by industry [observed in literature]. CoI is an important source of bias in research and professionnal work [observed in literature] [professional]. The association of industry with research groups,…	Not acceptable : In November 2015, a group of researchers and nutrition professionals, members of SLAN, concerned about this problem and, in in particular, for cases of inappropriate influence of the industry in the development of academic events nutrition - such as the International Congress of Nutrition and the SLAN Congress–, sent a petition to the current president of the company to take urge…	Not stated	Authors : Due to the urgent need for studying and managing relationships between the food and beverage industry and the field of health and nutrition research, in 2017, the President of the Latin American Society of Nutrition (SLAN) appointed a Conflict of Interest Committee (CCI). The CCI was charged with the development of a proposal of a position for the management of conflict of interest (COI…			Data_Extraction (Original search)	Yes	Yes	Yes	Not stated	Yes	No	No	Yes
Barquera	2020	Nutricia Code: Nutrition and conflict of interest in academia	Mexico	Yes	Present a code to mitigate the adverse effects that result from conflicts of interest in public health nutrition policies, from evidence generation to the design and implementation	Journal article	Narrative [Codes of conducts]]	Management of COI by professional body	Academics; Nutrition professionals; nutrition/health organizations	Food; beverage	Present: Funding No funding was used. The authors declare no conflict of interest.	No	No	No	Oftentimes, the ultra-processed food and beverage industry expresses an interest in health and participating as an ally to combat malnutrition. In the public sphere, they usually exert their influence through front groups meant to protect their commercial interests, such as chambers of commerce, civil society organizations, and lobbyists. Furthermore, they tend to invest resources in developing s…	Conflicts of interest can involve individuals and institutions. It is important to note that the existence of a potential conflict of interest is not synonymous with inappropriate action, but rather with the risk of an improper action occurring. [professional] [author]; Although strate gic alliances are needed to solve problems associated with malnutrition, I recognize the obstacles that can aris…	Not stated	Although strategic alliances are needed to solve problems associated with malnutrition, I recognize the obstacles that can arise from engaging in relationships with actors who have potentially different primary interests;	It is important to note that the existence of a potential conflict of interest is not synonymous with inappropriate action, but rather with the risk of an improper action occurring. For this reason, it should be identified and declared, and actions must be taken to prevent it from influencing health-related decisions.; The goal of the present Code is to incentivize health professionals and sector…			Data_Extraction (Forward citation mapping)	Yes	Yes	Not stated	Yes	Yes	No	No	Yes
Bellatti	2019	The Academy of Nutrition and Dietetics, corporate sponsorship and the alternative: dietitians for professional integrity	United States	Yes	Highlight concerns rearding corporate sponsorship of the Academy of Nutrition and Dietetics over the past 25 years	Journal article	Narrative (editorial)	Professional practice; management of COI by professional body	Nutrition professionals; nutrition/health organizations	Food; beverage; pharmaceutical	Present: Funding The author has not declared a specific grant for this research from any funding agency in the public, commercial or not-for-profit sectors. Competing interests None declared.	No	No	No	Over the past 25 years, the Academy entered into the following seven partnerships, sponsorships and agreements: ► In 1993, it teamed up with McDonald’s to develop a line of Happy Meal toys.4 ► Between 2001 and 2012, the Academy sponsors included Coca-Cola, ConAgra, General Mills, Kellogg and PepsiCo.5 ► In 2007, the Academy promoted GlaxoSmithKline’s (GSK’s) Alli weight-loss pill at its annual co…	Some of the Academy’s position papers employ an industry-friendly narrative. Its ‘Total Diet Approach to Healthy Eating’ position paper—drafted in 2013, retired on 31 December 2016 and reaffirmed to be updated, though ‘still in effect’ as of September 2017—states: ► ‘All foods can fit … if consumed in moderation with appropriate portion size and combined with physical activity.’ ► ‘Classification…	Not acceptable : The Academy of Nutrition and Dietetics' recent history of food industry ties has resulted in some members publishing ‘statements of concern’,. These dietitian-penned accounts shed light on why some dietitians renounced their memberships. Many of these first-person pieces call for sponsorship reform and question whether the Academy’s actions align with its mission (‘a world where …	Not stated	Over the past 5 years, the Dietitians for Professional Integrity has helped lead the conversation on corporate sponsorships of health organisations among dietitians, facilitated advocacy efforts and applied public pressure to Academy leadership in the hopes of elevating the RD credential and increasing public trust and profes- sional respect within the profession.	Academy of Nutrition and Dietetics. Code of Ethics for the Nutrition and Dietetics Profession. https://www.eatrightpro.org/-/ media/eatrightpro-files/career/code-ofethics/codeofethicshandout.pdf?la=en& hash=1DEF8BAE3548732AC47E3827D9 E6326DA5AED496. Published June 2018. Accessed November 25, 2019. 2. Tappenden KA. A unifying vision for scientific decision making: The Academy of Nutrition and Diet…		Data_Extraction (Original search)	Yes	Yes	Yes	Not stated	Yes	No	No	Yes
Bergman	2010	Position of the American Dietetic Association: local support for nutrition integrity in schools	United States	Yes	To outline the position of the American Dietetic Association on Local Support for Nutrition Integrity in Schools	Journal article	Position paper	Professional practice	Nutrition professionals [Registered dietitians and dietetic technicians] ; Policy-makers	Food; beverage	Not present	No	Not stated	Not stated	RDs and DTRs have the expertise to develop appropriate recipes and work with food manufacturers to develop food products that will meet the SBP and NSLP requirements. ;	Not stated	Acceptable : New Product Development by Industry - School nutrition directors working with industry could develop foods that meet the nutrient needs of students.	New Product Development by Industry: School nutrition directors working with industry could develop foods that meet the nutrient needs of students. Acceptable menu items that are high-nutrient-dense with limited sodium, fat, and saturated fat are needed to improve the nutrient intake of students. RDs and DTRs have the expertise to develop appropriate recipes and work with food manufacturers to de…	Not stated	Staff, N. P. R. (2014, May). How Food Companies Court Nutrition Educators With Junk Food. Retrieved March 16, 2015, from http://www.npr.org/blogs/thesalt/2014/05/14/312460302/how-food-companies- court-nutrition-educators-with-junk-food; Stein, K. (2015). Advancing Health through Sustained Collaboration: How the History of Corporate Relations Extended the Academy’s Reach. Journal of the Academy of…		Data_Extraction (Original search)	Yes	Not stated	Yes	Yes	Not stated	No	No	Yes
Berning	2007	Ethics Opinion: The RD and DTR Are Obligated to Follow Ethical Standards When Writing for the Popular Press	United States	Yes	Outline the ADA's opinion on ethical standards when writing for the popular press.	Journal article	Position paper [Ethics statement]	professional practice ; ethics ;	Nutrition professionals	Not stated; general COI	Not present	No	Not stated	Not stated	Not stated	The American Dietetic Association states that food and nutrition misinformation can have harmful effects on the health and economic status of consumers [observed in literature] [public]. Allegations of ethical violations are taken very seriously by ADA and can end or significantly harm a dietetics career and the credibility of the profession as a whole [author perception] [professional].	Not stated	Not stated	American Dietetic Association/Commission on Dietetic Registration Code of Ethics for the Profession of Dietetics: Principle #12: The dietetics practitioner is alert to situations that might cause a conflict of interest or have the appearance of a conflict. The dietetics practitioner provides full disclosure when a real or potential conflict of interest arises. RD/DTR authors need to strive for re…	Addams PJ. Assessing whether to receive funding support from tobacco, alcohol, gambling and other dangerous consumption industries. Addiction 2007; 102(7):1027-1033. /Waymack MH. Ethical conflicts of interest. JADA 2003; 103(5):555-557. /Brasil. Ministério da Educação (ME). Parecer CNE/ CES nº 1133, de 1 de outubro de 2001. Diretrizes curriculares nacionais dos cursos de graduação em Enfermagem, …	They cite an RD; I wonder how to cite it in risk… as author perception ? Or observerd or interview/RD perception?	Data_Extraction (Forward citation mapping)	Not stated	Yes	Not stated	Not stated	Yes	No	No	No
Boyce	2017	The Balance of Professional Ethics	United States	No	Identify, define, and explain in broad terms the standards to which RDNs and nutrition and dietetics technicians, registered (NDTRs) adhere relative to those at place in various work environments; provide readers with resources and portals where questions can be directly asked and answered.	Journal article	Narrative (ethics in practice)	Ethics; Professional practice;	Nutrition professionals (RDNs and nutrition and dietetics technicians, registered (NDTRs))	Not stated; general COI	Not present	Not stated	Not stated	Not stated	Questions of when it is appropriate to accept gifts, sponsorships, pay- ments, and from whom, routinely arise. ; Nutrition and dietetics practitioners working in the nonprofit sector amid for-profit vendors and partners experience this dissonance frequently, particularly when questions of gifts and sponsorships arise, Dierks said. ; But it’s not just physicians and pharmaceuticals. Nutrition and …	Health care ethics and laws have changed over the decade, and evidence supports the idea that accepting gifts and meals is associated with medical decisions favorable to the gifter. [literature] [professional, public] ; Because nutrition and dietetics practitioners utilize evidence-based research in their prac- tice when making nutrition-related recommendations, the receipt or solici- tation of f…	Accepting gifts and meals is associated with medical decisions favorable to the gifter. The receipt or solicitation of funds can give the appearance of impropriety. Nutrition and dietetics practitioners need to continually assure themselves that the advice they’re giving patients is based on sound science and not advertisements, and, depending on the circumstances, accepting gifts can, at minimum…	And yet, Polly observed the frus- trating reality that is the need for funding. While some nonpartisan, public-sector funding does exist for research, it would be nearly impossible to advance science fully without private-sector support and partner- ships, she said.	The Academy of Nutrition and Dietetics and its credentialing agency, the Commission on Dietetic Registration (CDR), maintain a comprehensive Code of Ethics for the Profession that applies to all members, credentialed or otherwise, as well as all RDNs and nutrition and dietetic technicians, registered, in practice. The Academy’s Ethics Chair Lisa Dierks, MFCS, RDN, LD, nutrition manager for the Ma…	Johnston LM, Finegood DT. Cross-sector partnerships and public health: challenges and opportunities for addressing obesity and noncommunicable diseases through engagement with the private sector. Annu Rev Public Health. 2015;36:255–71.		Data_Extraction (Forward citation mapping)	Yes	Yes	Yes	Yes	Yes	No	Yes	No
Briggs	2010	Position of the American Dietetic Association, School Nutrition Association, and Society for Nutrition Education: Comprehensive School Nutrition Services	United States	Yes	Outline the position of the American Dietetic Association, School Nutrition Association (SNA), and Society for Nutrition Education (SNE) about intergrated nutrition services in schools, kindergarten through grade 12.	Journal article	Position paper	Professional practice	nutrition/health organizations; Nutrition professionals	Food; beverage	Not present	No	Not stated	Not stated	Not stated	Not stated	Another important area for consideration in these professional standards is forming collaborative partnerships. School nutrition practitioners are encouraged to work with many others in the school and community, such as parents, other food and nutrition practitioners, other medical specialists, teachers, sports coaches, agriculture partners, food and equipment industry representatives, school arc…	Food and nutrition practitioners could work with industry groups to develop strategies to promote healthful eating and active living within schools, homes, and communities, while submiting feedback to the Interagency Working Group, work with Congress to explicitly require school districts to adress food marketing goals in their wellness policies. ; May help school nutrition practitioners evaluate…	Not stated	15. Diekman CB. Sponsors, partners, alliances: “What’s in it for me?” J Am Diet Assoc. 2007;107:1281. ; 2. Siegel M. American Dietetic Association partners with Coke and Pepsi to help market soda to public; ADA is helping promote obesity and undermining pub- lic health. Available at: http://tobaccoanalysis.blogspot.com/2011/04/american- dietetic-association-partners.html. Accessed April 27, 2011.…		Data_Extraction (Original search)	Not stated	Not stated	Yes	Yes	Not stated	No	No	No
Brownell	2009	The perils of ignoring history: Big tobacco played dirty and millions died. how similar is big food	United States	Not stated	Highlight important lessons that can be learned from the tobacco experience and recommends actions for the food industry	Journal article	Narrative	CPA	Academics; Policy-makers ; nutrition/health organizations ; Health professionals; Public/schools/communities	Food; beverage	Not present	No	Not stated	Not stated	Oberved: The Influence of Professional Organizations: The American Dietetic Association (ADA), which, in its own words, is devoted to “improving the nation’s health,” promotes a series of Nutrition Fact Sheets. Industry sources pay $20,000 per fact sheet to the ADA and take part in writing the documents; the ADA then promotes them through its journal and on its website. Some of these fact sheets …	The ADA has taken a strong stand that there are no good foods or bad foods, a position that the food industry has then exploited. In its early years, the tobacco industry sounded a similar theme: smoking per se was not bad, only “excess” smoking. [Observed][Professionnal]; Conflict disclosure could make the situation worse.	Not stated	Nonetheless, the food industry still has a chance to work with the public health community, professional organizations, and governmental organizations—both national and international—in a manner that promotes, not combats, public health.	There are a few signs that this conflict of interest may improve. “Sunlight” being trained on the issue by the press may shame conflicted scientists and professional organizations into behaving differently. (Education) ; Author: Section B of table 1 offers specific suggestions for appropriate industry actions. (Note that there is some overlap in the four sections. For example, public relations ef…			Data_Extraction (Original search)	Yes	Yes	Not stated	Yes	Yes	No	No	Yes
Bruhn	2006	Position of the American Dietetic Association: Agricultural and food biotechnology	United States	Yes (academics in nutrition field)	Outline the ADA's position on agricultural and food biotechnology	Journal article	Position paper	Industry partnership/collaboration with professional body/nutrition organisation	Policy-makers; Nutrition professionals	Food; biotechnology/agro-chemical	Not present	Yes [Contributing Author: Robert Earl, MPH, RD (Food Products Association, Washington, DC)]	Not stated	Not stated	Not stated	Risk to perception that nutrition professionals are reliable providers of food and nutrition information and services and a trusted source of information about agricultural and food biotechnology	Acceptable : The ADA encourages the government, food manufacturers, food commodity groups, and qualified food and nutri- tion professionals to work together to inform consumers about this new technology and encourage availability of these products in the marketplace.	Not stated	Consumers perceive dietetics professionals as reliable providers of food and nutrition information and services and as a trusted source of information about agricultural and food biotechnology. Dietetics professionals are uniquely positioned to listen to consumer concerns about this emerging technology and, through increased science-based information on agricultural and food biotechnology, to edu…	Addressing inaccuracies of the “And now a word from our sponsors” report from the Academy of Nutrition and Dietetics. (2013). Academy of Nutrition and Dietetics. Retrieved March 1, 2013, from http://www.eatright.org/HealthProfessionals/content.aspx?id=6442474713; Michelle Simons, 2013;Truth and transparency: Facts about corporate sponsorship. (2013). Academy of Nutrition and Dietetics. Retrieved …		Data_Extraction (Forward citation mapping)	Not stated	Yes	Yes	Not stated	Yes	No	No	No
Calder	2020	Towards "improved Standards in the Science of Nutrition" through the Establishment of Federation of European Nutrition Societies Working Groups	Global	Yes (academics in nutrition field)	Outline the Recently, the Federation of European Nutrition Societies (FENS) further development of the NiT initiative which includes the aim of beginning a more internationally oriented discussion on “Improving standards in the science of nutrition”; specifically the establishment of 3 working groups under the auspices of FENS	Journal article	Narrative	Professional practice [nutrition science research / science communication]; management of COI by professional body	Academics; Nutrition professionals; nutrition/health organizations	Not stated; general COI	Present: Disclosure Statement The authors have no conflicts of interest to disclose. Funding Sources No funding was associated with this article. Acknowledgments : The work of the Foundation NiT is made possible by funding from the Universities of Groningen, Maastricht, Utrecht and Wa- geningen and from the Dutch Dairy Foundation, GoodMills and Unilever. P.C.C. has research funding from the Medic…	Yes	Yes	No, but COI identified in acknowledgements	Not stated	General; risk of industry interaction not explicit: The moral character and reliability of nutrition science and its champions often appear at stake, resulting in misinformation, confusion and loss of trust. This area of nutrition science communication needs addressing in order to better assure public and patient trust. The credibility of nutrition science is at stake with public confusion and di…	Not stated	Not stated	Recently, the Federation of European Nutrition Societies (FENS) has chosen to further develop the NiT (Nutrition in Transition) initiative and begin a more internationally oriented discussion on “Improving standards in the science of nutrition” [5]. It is now proposed to convene 3 working groups under the auspices of FENS, with each working group dealing with specific working areas: (1) the conce…	Gilmore, A.B., Savell, E., & Collin, J. (2011). Public health, corporations and the new responsibility deal: Promoting partnerships with vectors of disease? Journal of Public Health, 33, 2–4. doi:10.1093/pubmed/fdr008		Data_Extraction (Forward citation mapping)	Not stated	Yes	Not stated	Not stated	Yes	No	No	No
Canella	2015	Food and beverage industries' participation in health scientific events: considerations on conflicts of interest	Brazil	No	Discuss the participation of food and beverage industries (so­called Big Food and Big Soda) in events organized by scientific institu­tions in health, highlighting the potential conflicts of interest in such partnerships and the consequences for public health.	Journal article	Narrative	Sponsorship/involvement of industry in scientific events	nutrition/health organizations ; Nutrition professionals ; Health professionals; Policy-makers	Food; beverage; pharmaceutical	Present: Funding: No funding was received for this manu_x0002_script. BHL received a post-doctoral scholarship from the Brazilian National Counsel for Scientific and Technological Development (Conselho Nacional de Desenvolvimento Científico e Tecológico, CNPq) (Grant no. 150150/2014-8). Conflicts of interest. None."	No	No	No	Authors: As an example, the authors report the case of a Brazilian national event organized by a nutrition scientific association in 2011. Focused on the theme “Evidence-based Nutrition,” the event’s scientific program was largely influenced by corporate sponsors. Authors: Conflicts of interest are present in the participation of food and beverage industries in health scientific events. Authors: …	For example, a symposium at this congress was organized by a beverage company known worldwide for its sugar-sweetened products and classified as the “diamond sponsor” of the event. While debating the adoption of healthy lifestyles in the current scenario of rising occurrence of obesity, the rationale for health promotion was reduced to providing information that would motivate rational individual…	Not stated	Authors: Reasoning that it would not be feasible to hold an event without sponsorships, support from companies was sought during its organization and then categorized according to the invested amounts. Authors: Although many scientific entities claim to have limited resources and thus require private financial support to meet their organizational goals (25, 26), some scientific events have been f…	Authors: Health professionals and policy­-makers should reflect on such partnerships because their main purpose is to generate profit, not the promotion of public health. Authors: While some initiatives have been proposed and/or used by scientific entities to address the ethics of industry participation in these types of events, they have had limited success (11). Possible examples of such attemp…			Data_Extraction (Original search)	Yes	Yes	Not stated	Yes	Yes	No	No	Yes
Chan	2020	A qualitative research study comparing nutrition advice communicated by registered Dietitian and non-Registered Dietitian bloggers	United States	Yes	Compare the nutritional content and advice published by RD and non-RD bloggers.	Journal article	Documentary analysis (Qualitative) [English-language nutrition blogs written by RDs (n = 10) and non_x0002_RDs (n = 10) available through public domain. From each blog, the 20 most recent nutrition related posts were selected, resulting in a final sample size of 400 blog posts (RD = 200; non-RD = 200)]	Professional practice (social media use)	Nutrition professionals	Food; beverage	Present: No potential conflict of interest was reported by the author(s).	No	Not stated	No	Product and service promotion : Both RD and non-RD bloggers had sponsored posts, providing bloggers with free products and/or financial compensation in exchange for reviewing the products. Bloggers also shared affiliate links for which they received commission for purchases made through the link. Both food and non-food items were promoted; for example, cookware, clothing, books, and meal delivery…	Not stated	Not stated	Product and service promotion Both RD and non-RD bloggers had sponsored posts, providing bloggers with free products and/or financial compensation in exchange for reviewing the products.	The Academy of Nutrition and Dietetics and the British Dietetic Association outline standards of professionalism for social media. These standards include professional liability, content credibility, transparency and disclosure, and personal conduct among other guidelines. Following these practices may aid in strengthening RDs’ online presence, as well as their reputation as nutrition professiona…	(1) Code of ethics for the profession of dietetics. J Am Diet Assoc. 1988;88:1592- 1596. (2) Zilz DA. Interdependence in pharmacy: risks, rewards, and responsibilities. Am J //asp Pharm. 1990;47:1759- 1765. (3) The American Dietetic Association. Policy and Proce­dure Manual, Conflict of Interest/General. Chicago, Ill: The American Dietetic Association; 1989.		Data_Extraction (Original search)	Yes	Not stated	Not stated	Yes	Yes	Yes	No	No
Clapp	2017	Big Food, Nutritionism, and Corporate Power	Global (Canada, Australia)	Not stated	Probe the various types of power and influence firms can gain from different kinds of activities, including both visible and less visible means; examine these ultimately shape the governance of the food system in ways that favour large corporations	Journal article	Narrative	CPA	Policy-makers; Nutrition/health organizations;	Food; beverage	Present: No potential conflict of interest was reported by the author(s).	No	No	No	Many of these firms sponsor nutrition organizations and a number also directly sponsor nutritional researchers, which gives them another route to engage in policy discussions. (see Dietitians for Professional Integrity, 2013; Simon, 2015). Implication in several private-public partnerships in nutrition (World Health Organization's Global Strategy on Diet, Physical Activity and Health, The Scaling…	Not stated	Not stated	Not stated	Not stated [specific to NPs]			Data_Extraction (Original search)	Yes	Not stated	Not stated	Not stated	Not stated	No	No	Yes
Cohen	2009	Conflict of Interest & RD Practice	Canada	Yes	Outline guidelines on how to identify and manage COI	Newsletter article	Narrative [practice paper]	Professional practice	Nutrition professionals ;	Not stated; general CoI [examples with pharma]	Not present	Not stated	Not stated	Not stated	Author: The College has heard some concerns from RD's regarding corporate sponsorship of education events for dietitians and other professionals. ; However, any profit beyond the delivery of dietetic services (e.g., sale of goods) may be considered a conflict of interest as the RD could be seen as influencing clients for personal benefit. It is therefore not acceptable for RDs to use their profes…	Endorsements occur when RDs use their credentials to lend credibility to a commercial product, product line, or service. The endorsement of a product line or service to clients without providing information about other options can potentially mislead or compromise client or public trust. [author] [professional]	Author : However, any profit beyond the delivery of dietetic services (e.g., sale of goods) may be considered a conflict of interest as the RD could be seen as influencing clients for personal benefit. It is therefore not acceptable for RDs to use their professional influence to sell products to clients in their work place.; Author: The College has heard some concerns from RD's regarding corporat…	Author: The College has heard some concerns from RD's regarding corporate sponsorship of education events for dietitians and other professionals. Without this funding, many educational events organized for professionals might not occur. Author: Provided RDs manage any real or perceived conflict of interest using the DORM Principle, corporate sponsorship supports education which enhance the skills…	Not stated [CHECK]			Backward articles	Yes	Yes	Yes	Yes	Not stated	No	Yes	No
Connor	2015	The Role of Sponsorship in Achieving Our Mission	United States	Yes	To outline the role of sponsorship in achieving the ADA's mission and describe the guidelines and principles being developped to manage those interaction	Journal article	Narrative	sponsorship of professional body/organization,	Nutrition professionals ; nutrition/health organizations	Food; pharmaceutical	Not present	Not stated	Not stated	Not stated	Author: During my career as a research scientist, I had few dealings with the food or pharmaceutical industries. It was my volunteer work with the Academy—a large organization whose mem_x0002_bers work in a myriad of practice areas and who have an equally wide array of beliefs and opinions—that brought me into contact with the food industry and sponsorship. After all, our clients, patients, and c…	Reputation and independance risks : Collaborations must combine skills, assets, and expertise to do well by doing good. Alignment with our mission and vision help us perform due diligence and safeguard our reputation and independence. [professional] [author perception] Credibility risk : Guidelines that require assessing whether a prospective sponsor’s reputa- tion aligns with the Academy’s missi…	Author: As I write this [as President of the ADA], fierce conversations are occurring throughout the Academy and the profession on the appropriate role of sponsors in supporting the work of the Academy and our members. These fierce conversations undoubtedly will continue, as the Board and our Headquarters Team seek the best fit for the Academy. ; Author : After all, our clients, patients, and cus…	Author: After this plan is approved by the Board, Academy staff will implement it. We will influence the food industry and improve the health of people in this country and around the world.	Author: The Academy’s Board is overseeing development of policies on sponsorship and other issues related to the food industry. Please know we are committed to transparency in both how decisions are made and who is making them. Author: I am excited that conversations are taking place in a number of arenas related to our relationships with the food industry. I believe the results of these conversa…	(1) Barlow P, Serôdio P, Ruskin G et al. (2018) Science organisations and Coca-Cola’s ‘war’ with the public health community: insights from an internal industry document. J Epidemiol Community Health 2, 761–763. http://www.ncbi.nlm.nih.gov/pubmed/29540465 (accessed December 2018). (2) Bellatti A (2014) Front groups: Big Food’s Behind-the-Scenes strategy. HuffPost. https://www.huffingtonpost.com/a…		Data_Extraction (Original search)	Yes	Yes	Yes	Yes	Yes	No	Yes	No
Crowther	1999	Food safety training for nutritionists	Indonesia	No	Describe food safety training course for nutritionists in Indonesia	Journal article	Narrative [Report]	Nutrition professional education/CPD	Nutrition professionals	Food	Present: Gratitude is expressed to: Mars Confectionery, Nestlé and Unilever for the support given through ICD ; : J. Crowther is affiliated with public Health Microbiologist with Unilever Research, Industry Council for Development of the Food and Allied Industries	Yes	Yes	No	A course on food safety for nutritionists has been developed in Indonesia through collaboration between government, industry, academia and international agencies. In 1991 the Industry Council for Development of the Food and Allied Industries (ICD) was approached by WHO and the German Technical Cooperation Agency (GTZ) for assistance with integrating food safety into the Master of Science degree p…	Not stated	Not stated	Author: Feedback was obtained from students, observers, course facilitators and tutors, the Director and staff of the Department of Medicine at the University of Indonesia, and the GTZ team leader. The involvement of the food industry was significant, helping the students to appreciate that scientific knowledge alone was not enough and that it had to be combined with technical knowledge and skill…	Not stated	chunemann HJ, Osborne M, Moss J, Manthous C, Wagner G, Sicilian L, Ohar J, McDermott S, Lucas L, Jaeschke R, et al. An official American Thoracic Society Policy statement: Managing conflict of interest in professional societies. Am J Respir Crit Care Med 2009;180(6):564–80.McComas KA. Session 5: Nutrition communication. The role of trust in health communication and the effect of conflicts of inte…	For referecences about COI	Data_Extraction (Original search)	Yes	Not stated	Not stated	Yes	Not stated	No	Yes	No
Derelian	1995	President's Page: Extending our messages for the good of the public and the profession	United States	Yes	To outline ADA views and procedures around corporate sponsorship	Journal article [President's page / commentary]	Narrative [president letter]	sponsorship of professional body/organization	nutrition/health organizations	Food	Not present	Not stated	Not stated	Not stated	When the National Center for Nutrition and Dietetics (NCND) was established in 1990, ADA formalized its commitment to far-reaching effective consumer education. Yet member does do not support NCND, allowing ADA to disseminate key nutrition messages to a much wider audience that could be reached otherwise. In the past 2 years alone, corporate support has largely funded the Nutrition & Health Campa…	Not stated	Occasionally, a member may have a concerns about a particular ADA partner, but in general, most members support increasing outside funding to further the Assocation mission and to enhance the success of ADA strategic initiatives.	The unfortunate reality underlying not-for-profit life is that no association ever has sufficient ressources to do everything that would help it accomplish its mission and vision. It takes a major financial commitment that member-generated revenues alone cannot support. Financial support, however, is just one of many reasons we undertake sound projects with external partners. Organizations in the…	Authors: How are partnership decisions made? Corporations and other organisations must meet well-defined criteria before they join forces with ADA and the ADAF. Groups must have a commitment to market products and or services that conform to ADA’s official positions, agree with ADA’s key messages on relevant issues, and support our key education philosophies: There are no good or bad foods; The k…			Backward articles	Yes	Not stated	Yes	Yes	Yes	No	Yes	No
Derelian	1996	President's Page: Nutrition education philosophies- Why we do the things we do	United States	Yes	Justify corporate sponsorship	Journal article [President's page / commentary]	Narrative [president letter]	Professional practice - Public Education; Sponsorship of professional body/organisation	nutrition/health organizations	Food; pharmaceutical	Not present	Not stated	Not stated	Not stated	Finally, in accepting the statement that all foods can be part of a healthful diet, we can be confident about working with partners, such as food and pharmaceutical industries, to further our nutrition education efforts through their funding of projects that would otherwise be unfunded by ADA.	Not stated	Authors: It has been suggested that ADA refrains from criticising the food industry because various food companies contribute money to the Association. This completely misses the point. First, ADA and its membership have accepted the challenge of teaching consumers how to make wise food decisions. If a product’s primary contribution to a person’s diet is good taste, then that is contribution enou…	Authors: Finally, in accepting the statement that all foods can be part of a healthful diet, we can be confident about working with partners, such as food and pharmaceutical industries, to further our nutrition education efforts through their funding of projects that would otherwise be unfunded by ADA. Authors: It has been suggested that ADA refrains from criticising the food industry because var…	The fact is that industry funding allows us to reach more consumers with positive nutrition messages than we could reach without that support. A contribution, however, does not buy a funder control over the message. ADA sets the agenda for any campain that carries our name; partnerships are entered into only with compagnies that support our philosophies.			Backward articles	Yes	Not stated	Yes	Yes	Yes	No	No	No
Diekman	2007	Sponsors' Partners, Alliances : What's in It for Me?	United States	Yes	Outline opportunities that come with partnerships/corporate sponsorship	Journal article	Narrative [practice paper]	Sponsorship of professional body/organization;	nutrition/health organizations	Not stated (food; beverage implied); general; pharmaceutical	Not present	Not stated	Not stated	Not stated	In a world that grows more in- terdependent and connected by the day, it is in our interest to build and maintain productive relationships with organizations—for-profit companies, nonprofit associations, and government agencies—whose goals and values in food and healthful eating parallel ADA’s. ; ADA’s newly restructured Corporate Re- lations Sponsorship Program is bringing our Association togeth…	not stated	Acceptable : In a world that grows more in- terdependent and connected by the day, it is in our interest to build and maintain productive relationships with organizations—for-profit companies, nonprofit associations, and government agencies—whose goals and values in food and healthful eating parallel ADA’s. ; As ADA makes you more visible, you have the right and the responsibility to do the same.…	Author: In a world that grows more interdependent and connected by the day, it is in our interest to build and maintain productive relationships with organizations—for-profit companies, nonprofit associations, and government agencies—whose goals and values in food and healthful eating parallel ADA’s. Carefully selected and managed, re- lationships spread our messages to even wider audiences. They…	Author: Carefully selected and managed, relationships spread our messages to even wider audiences.			Backward articles	Yes	Not stated	Yes	Yes	Yes	No	Yes	No
Dietitians for professional integrity	2013	The Food Ties that Bind: The Academy of Nutrition & Dietetics' 2013 Conference & Expo. Big Food’s vice grip at a nutrition professionals’ conference	United States	Yes	Provides a summary and analysis of the Academy of Nutrition and Dietetics' (“The Academy”) 2013 Food and Nutrition Conference and Expo (“FNCE”).	Report	Descriptive [participant observation]	Sponsorship/involvement of industry in scientific events	nutrition/health organizations; nutrition professionals	Food; beverage; biotechnology/agro-chemical; pharmaceutical	Not present	Not stated	Not stated	Not stated	DFPI is a grassroots advocacy group co-founded by 14 dietitians in February of 2013, following the release of public health lawyer Michele Simon's hard-hitting report, “AND Now A Word From Our Sponsors”, on the Academy's Big Food ties. DFPI's main mission is to advocate for the Academy to sever its ties to its current Big Food partners and sponsors (including, but not limited to, Coca-Cola, Pepsi…	DFPI is a grassroots advocacy group co-founded by 14 dietitians in February of 2013, following the release of public health lawyer Michele Simon's hard-hitting report, “AND Now A Word From Our Sponsors”, on the Academy's Big Food ties. DFPI's main mission is to advocate for the Academy to sever its ties to its current Big Food partners and sponsors (including, but not limited to, Coca-Cola, Pepsi…	FNCE's expo floor is often the center of controversy. This year was no different. Last year, for example, a large “Promoting the Registered Dietitian” poster at the Coca-Cola booth attracted significant – and rightful – criticism.; Was There a Photo Ban? This year's FNCE attendees were surprised to learn of a newly-instituted photo ban on the expo floor. While companies like Coca-Cola and PepsiCo…	Not stated	DFPI is a grassroots advocacy group co-founded by 14 dietitians in February of 2013, following the release of public health lawyer Michele Simon's hard-hitting report, “AND Now A Word From Our Sponsors”, on the Academy's Big Food ties. DFPI's main mission is to advocate for the Academy to sever its ties to its current Big Food partners and sponsors (including, but not limited to, Coca-Cola, Pepsi…			Backward articles	Yes	Yes	Yes	Not stated	Yes	No	Yes	No
DiMaria-Ghalili	2014	Challenges and opportunities for nutrition education and training in the health care professions: intraprofessional and interprofessional call to action	United States	Not stated	Discuss gaps in nutrition education and training within individual health professions (ie, nursing, pharmacy, dentistry, and dietetics) and offer suggestions for educators, clinicians, researchers, and key stakeholders on how to build further capacity within the individual professions for basic and applied nutrition education	Journal article	Narrative	Nutrition professional education/CPD	Health professionals ;	Pharmaceutical	Present: Funding for the conference and the costs of the supplement was provided by the NIH; the National Heart, Lung, and Blood Institute; and the ASN. None of the authors declared a conflict of interest	No	No	No	The Alliance to Advance Patient Nutrition, an interdisciplinary group of professional organizations (Academy of Medical- Surgical Nurses, AND, American Society for Parenteral and Enteral Nutrition, and Society of Hospital Medicine) and industry (Abbott Nutrition), was recently created to address adult hospital malnutrition. In their interdisciplinary call to action paper, the Alliance presents a …	Not stated	Not stated	Adress adult malnutrition.	Not stated			Data_Extraction (Original search)	Yes	Not stated	Not stated	Yes	Not stated	No	Yes	No
Dixon	2004	Exploring the intersectoral partnerships guiding Australia's dietary advice	Australia	Not stated	Describe the nature of the alliances and interactions between commercial, scientific and government groups whose stated aim is to improve Australia’s diet.	Journal article	Documentary analysis (nutrition and dietetics journals, food industry and professional newsletters, and food and nutrition conference programmes and events)	Industry partnership/collaboration with professional body/nutrition organisation ; CPA	nutrition/health organizations; Health professionals ; Policymakers; academics	Food; pharmaceutical	Not present	No	Not stated	Not stated	In Food Politics: How the Food Industry Influences Nutrition and Health, Marion Nestle (Nestle, 2002) describes the often covert tactics used by the food industry to influence what people eat. These tactics, at times, involve the co_x0002_option of nutrition professionals and researchers. As one example, Nestle quotes an industry guide to working with academic experts: [This] is most effectively …	The symbiotic relationship that is emerging between segments of the food industry and the nutrition professions raises questions about the independence of the dietary advice being given to consumers. [professional] [author] Nevertheless, there does appear to be a growing trend for nutritionists and others to serve as ‘third party’ defenders of food products or industry interests. [professional] […	We [authors, Dixon et al] contend that nutrition and dietetics organizations willingly participate in ventures with the food industry, even though it is apparent that many such alliances confuse product sponsorship and health promotion. This contention is supported indirectly by Nestle [(Nestle, 2002), p. 21], when she notes how the food industry and the nutrition profession currently speak with …	Benefits flowing to professionals and researchers from these arrangements include financial sup- port from a resource-rich private sector, symbolic kudos of being associated with high profile media events and a sense of being an influential political player.// Financial imperatives of professional bodies and scientists whose public funding is inadequate; government endorsement of public–private p…	Not stated	None identified as relevant	Not enough specific ?	Data_Extraction (Forward citation mapping)	Yes	Yes	Yes	Yes	Not stated	Yes	No	Yes
Dumbili	2019	Heightened hypocrisy: a critical analysis of how the alcohol industry-sponsored "Nigerian Beer Symposium" jeopardises public health	Nigeria	Not stated	Analyse how an alcohol industry-sponsored ‘Nigerian Beer Symposium’ (NBS) could endanger public health	Journal article	Documentary analysis	Sponsorship/involvement of industry in scientific events	Health care professionals ; nutrition professionals; policy-makers ; academics ; advertisers/publishers	Alcohol	Present: Disclosure statement: The author reports no conflicts of interest. The author alone is respon_x0002_sible for the content and writing of this article	No	No	No	Observed: The NBS, an annual one-day symposium, sponsored by Heineken-Nigerian Breweries, was recently introduced to create awareness of the ‘health and nutritional benefits of beer con_x0002_sumption’. Amongst other resource persons, Heineken-Nigerian Breweries contracts professors, medical doctors, nutritionists, advertisers, and celebrities from Africa and Europe to discuss the health and nutr…	Observed: While all of the speakers strategically focused on the health and nutritional benefits of beer consumption, a few, in passing, mentioned drinking in moderation. The female speakers encouraged women to consume beer because it enhances vitality and improves skin/physical beauty. Overall, none of the speakers specifically mentioned the consequences of alcohol (mis)use.; Endangers public he…	Not stated	Not stated	The participation of scientists who produce biased information should also be considered by relevant ethical academic committees, particularly the ‘Nigerian Academy of Science’ and by academic journals more generally. ; Author: Implement WHO-recommended alcohol policies in Nigeria	Derelian, D. (1995, October). A message from the president. ADA Courier. 34(10). 2. Derelian, D. (1996). President's page: Nutrition education philosophies -- why we do the things we do. Journal of the American Dietetic Association. 96(2). 191. Derelian, D., Wright, A. & Schwartz, N. (1995). President's page: Extending our messages for the good of the public and the profession. Journal of the Ame…		Data_Extraction (Original search)	Yes	Yes	Not stated	Not stated	Yes	Yes	No	No
Ernst	1991	Health promotion roles of the federal government and food industry in nutrition and blood pressure	United Kingdom	Yes	Discuss the role of government in the promotion of nutrition and health, particularly nutrition and blood pressure, and the role of the food industry, namely, how it relates to, links with, occasionally impedes, but potentially works cooperatively with and reinforces the role of government.	Journal article	Narrative	Industry partnership/collaboration with government and professional body	Policy-makers ; academics ; health professionals	Food	Not present	No	Not stated	Not stated	Not stated	Not stated	A statement by the American Dietetic Association30 reports that changes to labeling regulation are proceeding in a piecemeal fashion. It is time for the federal government, the food industry, health professionals, and consumer organizations to work together for comprehensive, coordinated labeling reform to achieve labeling regulation that will promote healthy food choices by the American people.30	[Author - RD: Cooperation between government and industry can contribute to the decline in cardiovascular disease, which in 1987 cost this nation in excess of $135 billion.]	Not stated			Data_Extraction (Original search)	Not stated	Not stated	Yes	Yes	Not stated	No	No	Yes
Finn	2005	Now and again: the food and beverage industry demonstrates its commitment to a healthy America	United States	Not stated	Outline 'industry’s collective commitment to life' and the formation of the American Council for Fitness and Nutrition (ACFN)	Journal article	Narrative	Industry partnership/collaboration with professional body/nutrition organization	nutrition/health organizations ; policy-makers ; academia; teachers ;	Food; beverage	Present: "SF is chair of the American Council for Fitness and Nutrition, which is supported by the food and beverage industry."	Yes	Yes	Yes	This article was presented at the symposium “Science-Based Solutions to Obesity: What Are the Roles of Academia, Government, Industry, and Health Care?”, held in Boston, MA, March 10 –11, 2004 and Anaheim, CA, October 2, 2004. ; American Dietetic Association is a member of the American Council for Fitness and Nutrition, a broad coalition of food and beverage compagnies, trades associations, and n…	Author: "ACFN brings a consensus perspective on moderation and behavior modification to the obesity debate, balancing the voice of those who look for quicker perhaps less sustainable solutions. Accordingly, ACFN's message is one that all nutrition and other health professionals can embrace: energy balance"	Acceptable : it is encouraged (see advantages)	Cooperation between industry, government, and academia will be key in establishing long-term strategies to help consumers make healthy lifestyle choices	Not stated		More about solution - Should exclude	Data_Extraction (Original search)	Yes	Yes	Yes	Yes	Not stated	No	Yes	No
Flint	2015	Infecting academic conferences: brands linked to ill health	United Kingdom	Not stated [He is not]	Raise concerns about the presence of brands of unhealthy products at major conferences relating to obesity, physical activity, and nutrition	Journal article	Narrative [correspondance]	sponsorship/involvement of industry in scientific events	Professional bodies ; policy-makers ; academia; teachers ; industry	Food; beverage	Present: No competing interests declared	No	No	No	Similarly, McDonalds Corp sponsored the California Dietetic Association Conference in Pomona, CA, USA, and both Coca Cola Inc and McDonalds Corp sponsored the Dietitians Association of Australia Conference in Brisbane, QLD, Australia, and the Canadian Obesity Summit in Vancouver, BC, Canada.	It is time for academics and professionals to take a stand against these global companies, whose products have been linked with ill health, and for conference organisers to refrain from these conflicting and confusing partnerships.There is no place for brands of unhealthy consumption at health, physical activity, or nutrition conferences, and organising committees of such events should select spo…	It is time for academics and professionals to take a stand against these global companies, whose products have been linked with ill health, and for conference organisers to refrain from these conflicting and confusing partnerships. There is no place for brands of unhealthy consumption at health, physical activity, or nutrition conferences, and organising committees of such events should select sp…	Not stated	It is time for academics and professionals to take a stand against these global companies, whose products have been linked with ill health, and for conference organisers to refrain from these conflicting and confusing partnerships. There is no place for brands of unhealthy consumption at health, physical activity, or nutrition conferences, and organising committees of such events should select sp…			Backward articles	Yes	Yes	Yes	Not stated	Yes	No	Yes	No
Flint	2016	Are we selling our souls? Novel aspects of the presence in academic conferences of brands linked to ill health	United Kingdom	Not stated [He is not]	Comments on corporate sponsorship of health/nutrition organization	Journal article	Narrative [editorial]	sponsorship/involvement of industry in scientific events	nutrition/health organizations;	Food; beverage	Present: Competing interests- None declared.	No	No	No	There is evidence linking unhealthy food and drink consumption to ill health such as diabetes.1–3 Counterintuitively, research demonstrating these links has been pre- sented at national and international health promotion conferences sponsored by companies that manufacture and sell unhealthy food and drink; primarily con- ferences related to public health, sport and exercise, nutrition and dieteti…	More recently, these companies have increas- ingly come to be seen in academic circles as trying to promote a more positive image of their brands. On a conscious and non-conscious level, these companies are attempting to influence public opinion as well as reach a wider consumer pool. [public] [author] ; UNDERMINING HEALTH-RELATED RESEARCH The question is why are producers of unhealthy food and d…	Not acceptable - implied	Not stated	Author: Ethically, it appears that many health-related researchers and conference organisers need to re-consider their inclusion/exclusion criteria for sponsors and exhibitors.;			Backward articles	Yes	Yes	Yes	Not stated	Yes	No	Yes	No
Fornari	2001	The development of an ethics curriculum for dietetics students utilizing learner-centered pedagogy	United States	Not stated	Develop a leamer-centered ethics curriculum that fosters moral development and ethical-decision making in dietetics students preparing to become practitioners	Thesis	Mixed methods: quantitative (critical incident questionnaire - 365 dietetics practitioners, followed by Critical Incident Inventory survey - 127 dietetics educators); qualitative (focus group with 6 dietetics educators) [CHECK THESE]	Nutrition professional education/CPD; ethics	Nutrition professionals	Food; pharmaceutical	Not present	No	Not stated	Not stated	Observed: Ethical issues identified through critical incident questionnaire - A pediatrician confronts RD that he wants to use formula company that gives him perks, not the company the clinic has contracted with to serve clients (38.1% in FU survey - rating ethical issue as 'very important'); food service manager is approached by a sales representative with an offering of personal gifts in return…	One focus to address is a professional who has a financial relationship with industry. Some ethical decisions do not only affect the professional but also the employers and clients. This is evident for dietitians in the area of conflict of interest and client care, especially in the area of weight loss counseling. [public] [author perception] Can create ethical dilemas hard to resolve. [observed]…	Not stated	Authors: The boom in supplement sales in the United States creates business possibilities for dietetics professionals that are also sources of additional income (Fieber, 2000). “Everyone wants to make a good living and can do so in an ethical way. It is good to know the legal and ethical implications of revealing this [supplement usage] information to the patient’s physician without consent, even…	Author: A third revision of the Code of Ethics was adopted in 1998 and enforced in 1999 (American Dietetic Association, 1999a). The new code includes the following additions: (1) educational options for remediation in place of disciplinary action; (2) full disclosure regarding conflict of interest; (3) avoiding sexual harassment; (4) sensitivity to cultural differences; and (5) changes in the acc…			Data_Extraction (Original search)	Yes	Yes	Not stated	Yes	Yes	Yes	No	No
Freedhoff	2010.52	Partnerships between health organizations and the food industry risk derailing public health nutrition	Canada	No	Outline how partnerships between health organizations and the food industry risk derailing public health nutrition	Journal article	Narrative (editorial)	Industry partnership/collaboration with professional body/nutrition organization	Nutrition/Health organizations	Food; beverage	Present: No potential conflict of interest was reported by the author(s).	No	No	No	A Hershey’s partnership with the American Dietetic Association offers an online survey of registered dietitians that promotes the daily inclusion of chocolate as part of a “balanced lifestyle.	Author: A Hershey’s partnership with the American Dietetic Association offers an online survey of registered dietitians that promotes the daily inclusion of chocolate as part of a “balanced lifestyle.”For the food industry, partnerships with health charities and health sector organizations are alluring. Doing so buys corporations credibility, ties brands to the positive emotions attributed to the…	Not stated	Not stated	Author: a transparent fiduciary requirement that should encompass philanthropic efforts. Health organizations, even when desperate for money or resources, should avoid cobranding with the food industry. At the very least, partnerships should comprise unconditional arm’s-length grants with clauses limiting how corporations use health organization brands.			Data_Extraction (Original search)	Yes	Yes	Not stated	Not stated	Yes	No	No	Yes
Freedhoff	2014	The food industry is neither friend, nor foe, nor partner	Canada	No	Discuss the issue of corporation- health association partnership	Journal article	Narrative (viewpoint)	Industry partnership/collaboration with professional body/nutrition organization	Nutrition/health organizations	Food; beverage	Present: No conflict of interest was declared.	No	No	No	For a more clear-cut and surprising PPP-based ‘balance’ message, look no further than the 2011 partnership between Hershey’s and the then American Dietetic Association and the Ameri- can Council on Exercise American entitled ‘Moderation Nation’, whose stated aim was, ‘achieving balance through moderation in nutrition and physical activity while enjoy- ing chocolate as part of a balanced lifestyle…	Deflecting health blame from sales of their products to inactivity [observed] [general]; Formally partner with them risks public health, as it necessitates weakened public health messaging, positional compromises and provides the industry with opportunities to parlay their involvement to increase sales, decrease scrutiny, obfuscate corporate culpability, forestall industry unfriendly legislative …	Not stated	Not stated	Author: public health should stand up and loudly applaud industry contributions and successes when they occur, as well as engage the industry in dialogue and debate, but to formally partner with them risks public health, as it necessitates weakened public health messaging, positional compromises and provides the industry with opportunities to parlay their involvement to increase sales, decrease s…	McGarity, T., and W. Wagner. 2008. Bending Science: How Special Interests Corrupt Public Health Research. Cambridge, Mass.: Harvard Univer- sity Press.		Data_Extraction (Original search)	Yes	Yes	Not stated	Not stated	Yes	No	No	Yes
Freeland-Graves	2013	Position of the Academy of Nutrition and Dietetics: Total Diet Approach to Healthy Eating	United States	Yes	Outline the position of the American Dietetic Association on a total diet approach to communicating food and nutrition information	Journal article	Position paper	Professional practice ;	Nutrition professionals	Not stated; general COI	Not present	No	Not stated	Not stated	As leaders in nutrition communica- tion, food and nutrition practitioners need to continue to strengthen skills, update competencies, and document outcomes. Suggested techniques are to: • partner with industry, govern- ment, academia, and organiza- tions to promote environments and messages that facilitate healthy food, activity, and life-style choices;	Not stated	Acceptable : As leaders in nutrition communica- tion, food and nutrition practitioners need to continue to strengthen skills, update competencies, and document outcomes. Suggested techniques are to: • partner with industry, govern- ment, academia, and organiza- tions to promote environments and messages that facilitate healthy food, activity, and life-style choices;	Health promotion : Authors: As leaders in nutrition communication, food and nutrition practitioners need to continue to strengthen skills, update competencies, and document outcomes. Suggested techniques are to: • partner with industry, government, academia, and organizations to promote environments and messages that facilitate healthy food, activity, and lifestyle choices...	Not stated			Backward articles	Yes	Not stated	Yes	Yes	Not stated	No	No	No
Freeland-Graves	2002	Position of the American Dietetic Association: total diet approach to communicating food and nutrition information	United States	Yes	Outline the position of the American Dietetic Association on a total diet approach to communicating food and nutrition information	Journal article	Position paper	Industry partnership/ collaboration with professional body/nutrition organization	Nutrition professionals ; nutrition/health organizations	Not stated; general COI	Not present	No	Not stated	Not stated	The Alliance [Dietary Guidelines Alliance] is a consortium of government and food industry organizations, including ADA, whose mission is to provide nutrition messages to help achieve healthy, active lifestyles.	One concern with the total diet approach is that it may be viewed by dietetics professionals as permitting the food industry an unlimited license to add fast foods and soft drinks to school meal, hosptal and other food service programs. In addition, there may be concern that the lack of limits for individuals may encourage overconsumption of foods that my have marginal nutritional value. [author …	Acceptable (see advantages)	Authors: Dietetics professionals need to strengthen skills, continuously update professional competencies, and document the outcomes of their work in order to retain leadership in nutrition communications. Suggested techniques to achieve these goals are: building coalitions with industry, government, academia and organizations; using the full range of new communication technologies, particularly …	Not stated	Dietary Guidelines Alliance. Reaching Consumers with Meaningful Health Messages: A Handbook for Nutrition and Food Communicators. Chicago, IL: Dietary Guidelines Alliance, 1996. Burros M. Additives in advice on food. New York Times, November 15, 1995; C1, C5.; 45 American Dietetic Association. Code of ethics for the profession of dietetics. J. Am. Diet. Assoc. 1999; 99: 109±13. 46 McNutt K. Confl…		Data_Extraction (Original search)	Yes	Yes	Yes	Yes	Not stated	No	Yes	No
GarciaChavez	2017	Position of the Latin American society for nutrition on conflict of interest	Latin America [Mexico]	Yes	Overview of the position of the Latin American society for nutrition on conflict of interest	Journal article - Published conference abstract	Position paper	management of COI by professional body	Health care professionals (nutrition professionals) ; nutrition/health organizations	Food	Not present	Not stated	Not stated	Not stated	Authors: Industry influences in the development of SLAN academic nutrition events. The relationship of the food industry with professional groups are common and have become notorious and problematic in population health and nutrition.	The relationship of the food industry with professional groups are common and have become notorious and problematic in population health and nutrition.[professional] [author perception]	Authors: In November 2015, a group of researchers and nutrition professionals who are members of the SLAN [Latin America Society for Nutrition], sent the current Chair of the SLAN a request to take urgent action on conflict of interest in this society. This due to a critical concern for cases of inappropriate industry influences in the development of academic nutrition events.	Not stated	In order to clarify SLAN’s relations with industry, the COI-SLAN committee has prepared Guidelines for Prevention and Management of Conflict of Interest [LPGCDI-SLAN]. Through the collaboration of some SLAN members representing a number of countries, such as Chile, Mexico, Guatemala and the United States, a consensus was reached to determine the guidelines through which the SLAN could be governed…	Mc Innes paper	Extract information about other professionals perception ? Or only whats specific to dietitian and the global perception of the other about all the professional. ONLY SPECIFIC TO DIETITIAN?	Data_Extraction (Original search)	Yes	Yes	Yes	Not stated	Yes	No	Yes	No
Garza	2019	Best practices in nutrition science to earn and keep the public’s trust	United States	Not stated	Propose best practices to support public trust, appropriate to ASN and other food and nutrition organizations motivated by the conviction that public trust remains key to the realization of the benefits of past, present, and future scientific advances	Journal article	Narrative	Management of COI by professional body ; professional practice	Nutrition professionals ; nutrition/health organizations; academics ; policy-makers	Not stated; general COI	Present: "SR serves on several nonprofit and industry boards/advisory committees and consults with individual food companies. PJS has consulted for Nestlé Health Sciences and served on the Scientific Advisory Boards of Biofortis, the Marabou Foundation, and the International Council on Amino Acid Science. MSF has consulted for Nestlé Health Sciences. All of PJS and MSF’s research funding comes fr…	No	Unclear	Not stated	Financial arrangements among entities with clear financial interests in activities convened and/or endorsed by professional scientific groups (e.g., support of ASN’s annual meeting and satellite gatherings, prizes, membership networking events, fellowships, travel awards, and other similar activities). Diverse sources of conflict of interests (e.g., financial, career advancement, and upholding pr…	COIs significantly impair objectivity or also may create unfair competitive advantages for persons or organizations. [observed] [professional] ; A significant source of public distrust in science relates to COIs that arise from financial arrangements among entities with clear financial interests in activities convened and/or endorsed by professional scientific groups.(e.g., support of ASN’s annua…	Not stated	Authors: The Advisory Committee recognized the importance of financial resources provided by ASN’s membership and potentially by other stakeholders to the successful realization of ASN’s mission.	Authors: The Committee proposed best practices to support public trust, appropriate to ASN and other food and nutrition organizations motivated by the conviction that public trust remains key to the realization of the benefits of past, present, and future scientific advances. The adoption of the best practices by food and nutrition organizations, such as ASN, other stakeholder organizations, rese…	nternational Baby Food Action Network, International Code Documentation Centre. Breaking the Rules, Stretching the Rules 2017: Evidence of violations of the International Code of Marketing of Breastmilk Substitutes and; van Tulleken C. Overdiagnosis and industry influence: how cow’s milk protein allergy is extending the reach of infant formula manufacturers. BMJ. 2018:k5056. ; 32. Godlee F. Disen…		Data_Extraction (Original search)	Yes	Yes	Not stated	Yes	Yes	No	No	Yes
Gingras	2005	Evoking trust in the nutrition counselor: why should we be trusted?	Canada	Not stated	Explored trust through educational, relational, and virtue theory in order to elucidate trust’s meaning and relevance to dietitians’ work and interactions with each other, including the general public.	Journal article	Narrative	Professional practice	Nutrition professionals;	Food; biotechnology/agro-chemical; pharmaceutical	Not present	No	Not stated	Not stated	The national association of dietitians (nutrition counselors), Dietitians of Canada, has accepted funding/sponsorship from Roche, producers of Xenical̀ (weight-loss drug) since 1997 when the drug was approved for use in Canada. Dietitians are situated as supporters of this drug by association and benefit from referrals by physicians whose patients are prescribed this drug.; It is difficult for di…	The dietitians’ interest in ongoing referrals from physicians interferes with her/his clinical nutrition judgment. [Author perception] [Professional] As might be expected, the public perception of the practice of accepting funding/sponsorship from pharmaceutical corporations is not favorable and simply disclosing these associations does not go far enough to eliminate conflict of interest. [Author…	Author: Currently, due to the considerable efforts of a small group of members, Dietitians of Canada is reviewing their advertising/sponsorship policy. It is difficult for dietitians to be critical of sponsorship from pharmaceutical corporations (Roche), food industry (Proctor and Gamble), and biotechnology multinationals (Mons_x0002_anto) when the same companies provide significant portions of t…	Revenue sources : The Dietitians of Canada sponsorship policy states that revenue sources would have to be doubled if the association were to rely on member fees alone while continuing to offer current levels of member services (Dietitians of Canada, 2004). This is also true for the American Dietetic Association. In other words, ‘‘... [dietetic associations have] learned not to bite the hand that…	In the current example, it falls to the individual nutrition counselor to engage in active reflection about the conditions of trust and to ‘‘temper the excesses and correct the failures’’ of the health market of which the dietetics professional association is inextricably bound.; As nutrition counselors, we have a moral and ethical responsibility to critically consider whether our practices evoke…	Purdue University. X-Train. Food Biotechnology: Dreams from the fields. Available at: http://xtrain. cfs.purdue.edu. Accessed Novem- ber 18, 2005.		Data_Extraction (Original search)	Yes	Yes	Yes	Yes	Yes	No	No	Yes
Gomes	2013	Words for our sponsors	Global / Spain (Granada)	Not stated	Issue concern of Big Food Watch about involvement of industry in International Congress of Nutrition (ICN) held in Granada in September.	Journal article	Narrative [commentary]	Sponsorship/involvement of industry in scientific events	Academics, nutrition/health organizations	Food; beverage; biotechnology/agro-chemical; BMS; pharmaceutical	Present: Declaration: I believe that the protection and support of public health in all its aspects needs to come from public sources. If this is a competing interest I declare it.	No	No	No	Involvement in nutrition events : At the Granada ICN, held in association with the International Union of Nutritional Sciences (IUNS), there was far more conflicted industry presence than at any previous ICN. A fairly reliable rumour is that the net surplus of the congress is around €700,000 (much the same in $US) some of which goes to the local organisers and much to IUNS. It was a good opportun…	World Nutrition, and also Public Health Nutrition, has carried a number of commentaries and editorials on the relationship between nutrition professionals and congresses, and that section of the food industry whose profits and products are against the interests of public health, often known as ‘conflicted industry’. These pieces are usually critical. Among the concerns for the nutrition professio…	Further, like most people, most nutritionists, individually and collectively, are not ‘political’. Like medical professionals, they mostly do not, as do public health professionals, consider the deeper and wider implications of their work, or the basic and underlying social, economic, political and environmental drivers of food systems and dietary patterns. It is natural to appreciate ‘free’ trav…	Further comments Harriet Kuhnlein also says ‘there is good information and good intention for good partnerships without conflict of interest’. She recommends that ‘there should be no conflict of interest or coercion of speakers by the sponsor. There should be a signed agreement of benefits shared with speakers, and this should be declared at the presentation and even in the programme, as in journ…	On the matter of the relationship between the nutrition profession and nutritionists, and conferences designed to discuss and advance nutrition science, we have some modest suggestions, which we will refine after more consultation. Existing guidelines such as those proposed for medical conferences (24) should be consulted.  Disclosure. Organisers of conferences should publish a statement concern…			Backward articles	Yes	Yes	Yes	Yes	Yes	No	Yes	Yes
Gramlich	2011	Health organizations and the food industry	Canada	Not stated	Letter in response to Freedhoff 2011 editorial	Journal article	Narrative (letter)	Management of COI by professional bodies	Nutrition/health organizations	Food	Not present	No [CSN has industry ties]	Not stated	Not stated	Not stated	«partnerships between health organiza- tions and the food industry risk derail- ing public health nutrition.» [literature] [professional] ;	Little is gained by vilifying the entire food industry, which has invested in nutrition research and strategies to effect changes in the food supply. The agri-food industry has been doing considerable work to bridge the gap between food and health.3 The same cannot be said of the health care sector. If strides are to be made, the health care community must work with the food industry, not against…	Make progress in health by working in partnership - Little is gained, however, by vili- fying the entire food industry, which has invested in nutrition research and strategies to effect changes in the food supply. The agri-food industry has been doing considerable work to bridge the gap between food and health.3	Not stated			Data_Extraction (Forward citation mapping)	Not stated	Yes	Yes	Yes	Not stated	No	No	No
Grundy	2013	Interactions between non-physician clinicians and industry: A systematic review	United States	Not stated	Examine the types and implications of non-physician clinician-Industry interactions in clinical practice.	Journal article	Systematic Review	Professional practice	Health care professionals [Registered Nurses, nurse prescribers, Physician Assistants, pharmacists, dieticians, and physical or occupational therapists]	Pharmaceutical; BMS	Present: Funding: Quinn Grundy is supported by a Graduate Dean’s Health Science Fellowship, University of California, San Francisco. Lisa Bero and Ruth Malone did not receive funding to perform this work. The funders had no role in study design, data collection and analysis, decision to publish, or preparation of the manuscript. Competing Interests: The authors have declared that no competing int…	No	No	No	Observed; Of the 15 studies included, only one involved dietitians [McInnes et al. (2007) [29], UK Cross-sectional study; Multidisciplinary (general practitioners, nurses, dieticians, midwives); convenience sample, n=669; industry: Infant formula; outcomes measured: nature and/or frequency; perceived reliability; policy reaction]. Observed: The reported main purpose of visits with infant formula …	This suggests that nurses, pharmacists, and other allied health professionals may be well positioned to act as vehicles for industry marketing to both prescribers and to patients. [author perception] [general] ; Authors: Among multidisciplinary staff at community health facilities in Glasgow in 2007, only a small minority had received funding to attend a conference, but 21% (n = 137/669) had rece…	The frequency of industry interactions and, despite clinician recognition of the potential for bias and conflict of interest, the common view of industry as, at worst, a ‘‘necessary evil’’ suggest that clinician– industry interactions are normalized in clinical practice settings. [Author perception]	Multidisciplinary clinicians at Glasgow health centers in 2007 felt that formula industry information was essential in providing care to bottle-feeding mothers and that this information was needed to keep clinicians up-to-date [29]. ; Some community health clinic staff in Glasgow in 2007 expressed concern that policy promoting breast-feeding had ‘‘gone too far’’ and that dangerous bottle-feeding …	Authors: Industry relations policy should address all disciplines and be implemented consistently in order to mitigate conflicts of interest and address such interactions’ potential to affect patient care. Although education alone may be ineffective, the ethical implications of such interactions could be problematized for clinicians during professional and continuing education, and issues such as…			Data_Extraction (Original search)	Yes	Yes	Yes	Yes	Yes	No	No	No
Gussow	1980	Who Pays the Piper?	United States	Not stated	Review the issue of industry's public nutrition education in USA	Journal article	Narrative [position paper]	Public nutrition education;Professional practice; sponsorship of professional body/organization	Community	Food	Not present	Not stated	Not stated	Not stated	In food industry communications with professionals, the distinction between product promotion and education is often slight. Indeed, it is actually difficult to determine which activities the companies themselves would legitimately describe as promotional, and which educational. Where infant formula companies provide fellowships to nutrition students, sponsor all-expense-paid workshops on infant …	Hard to maintain objectivity : Where infant formula companies provide fellowships to nutrition students, sponsor all-expense-paid workshops on infant feeding for health professionals, provide ring binders and other materials (clearly marked with the company name) to nutritionists in a position to recommend to new mothers one or another product or feeding method, should these efforts be judged as …	Acceptable : It is relatively easy to separate items that are overtly promotional from those that are, at least on the face of it, educational. The distinction has been most effectively made by a nutritionist, Margaret Phillips, who had extensive contact with industry-produced materials as a staff member of the Society for Nutrition Education. In testimony before FTC, Phillips suggested that "pro…	Not stated	Not stated			Backward articles	Yes	Yes	Yes	Not stated	Not stated	No	Yes	No
Guzman-Caro	2020	Conflicts of interest among scientific foundations and societies in the field of childhood nutrition	Spain	Not stated	describe food-industry sponsorships of associations active in the field of childhood nutrition and obesity prevention in Spain in 2017-2018.	Journal article	Documentary analysis [Cross-sectional descriptive study of sponsorships granted across the period 2017-2018 by companies that marketed unhealthy food or drinks as defined by the WHO regional nutrient profile model,15 to any Spanish scientific society and foundation which met the inclusion criteria; n=25]	sponsorship of professional body/organization;	nutrition/health organizations	Food; beverage; BMS	Present: Funding This study was supported by the Spanish Health Research Fund (Fondo de Investigaciones Sanitarias) of the Carlos III Institute of Health (Project ENPY 120/18). Conflicts of interest No	No	No	No	Observed: 64% of the associations displayed some type of sponsorship, with this being most frequent among paediatric and nutrition societies, 83% and 80% respectively, and non-existent among public health societies. The leading corporate sponsors were Nestlé, Coca-Cola and Danone. Observed: Table 1 shows the distribution of the different modalities of food industry sponsorship of scientific socie…	Sponsorship of scientific societies and foundations active in the field of childhood nutrition and obesity, by an industry that markets ultra-processed foods and sugar-sweetened beverages causes a conflict of interests among the professionals of these organisations,8 with the ensuing risk that their professional judge- ment or actions may be unduly influenced by non-health-related interests, due …	Not stated	Not stated	To avoid the public health risks of these conflicts of interest, it would be best not to accept sponsorships from industries which market unhealthy products and whose interests clash with those of public health, and instead publicly declare the sums received under and the con- ditions stipulated in the funding agreements concluded with the industry. Observed: No association was found between the …			Data_Extraction (Original search)	Yes	Yes	Not stated	Not stated	Yes	Yes	No	No
Helm	2016	Practice Paper of the Academy of Nutrition and Dietetics: Social Media and the Dietetics Practitioner: Opportunities, Challenges, and Best Practices	United States	Yes	Provide guidance on social media’s relevance, potential applications, best practices, benefits, and risks	Journal article	Narrative [practice paper]	Professional practice (social media use)	Nutrition professionals	Food	Present: Authors: Janet Helm, MS, RDN, executive vice president and chief food and nutrition strategist, Weber Shandwick, Chicago, IL, and author of the blog NutritionUnplugged.com and co-founder of NutritionBlogNetwork.com and HealthyAperture.com; and Regan Miller Jones, RDN, owner and co-founder of HealthyAperture.com, TheRecipeReDux.com, BlogBrulee.com, and RDs4Disclosure.org, Evans, GA. STATE…	Yes	No	No	Many nutrition and dietetics practitioners are choosing to monetize their blogs and social media influence via advertising, sponsored posts, endorsements, co-created content, and other types of marketing partnerships. ome common activities that would require disclosure:paid to create a recipe, photo, video, or blog post; received payment, free products, coupons, or gifts in exchange for mentions …	While these marketing partnerships may prove financially beneficial, transparency is critical. Nutrition and dietetics practitioners who accept payment to promote a product or service must disclose this marketing relationship. Otherwise, it is misleading to the consumer who is unaware of the conflict of interest. [author perception] [public]	Not stated	Social media has provided nutrition and dietetics practitioners new opportunities to generate income and build a business through partnerships with food companies, brands, organizations, and agencies.	Authors: When using social media, nutrition and dietetics practitioners must remember that they are governed by the same Code of Ethics that guides all other aspects of practice. In addition, it is critical to have a thorough understanding of all the factors related to social media professionalism, including disclosure rules from the Federal Trade Commission, patient/client privacy and confidenti…			Data_Extraction (Original search)	Yes	Yes	Not stated	Yes	Yes	No	Yes	No
Hermann	1992	Ethics in the business of nutrition	United States	Yes	Discuss ethics in the business of nutrition	Book chapter	Narrative	Professional practice	Nutrition professionals ; nutrition/health organizations	Not stated; general COI	Not present	Not stated	Not stated	Not stated	The dietetic practitioner promotes or endorses products in a manner that is neither false nor misleading. Dietitian A is approached by Company 1 and to serve on its medical advisory board. Company 1 also plans to use Dietitian A's name in its publications and in a listing on its letter-head of advisory board members. Dietitian A's acceptance of this offer will constitute an implied endorsement of…	Health care professionals with financial interests also my find that meaining neutral and objective is difficult [author] [professional] ; This professional standard should take precedence over business practice and behavior ; of the two are in conflict, ADA's standard should be held in higher regard - 5. The dietetic practitioner remains free of conflict of interest while fulfilling the objectiv…	Not stated	Financial gain - these guidelines become harder to uphold as economic considerations cause dietitians to run their practices based on finanances as much as on services.	PERSONAL AND PROFESSIONAL ETHICS: The following principles of the "Code of Ethics for the Profession of Dietetics"3 are particularly relevant for dietitians in busi­ness: 1. The dietetic practitioner provides pro­fessional services with objectivity and with respect for the unique needs and values of individuals. The dietitian is called on to be client oriented instead of self-oriented. 4. The die…		N/A	Data_Extraction (Forward citation mapping)	Yes	Yes	Not stated	Yes	Yes	No	Yes	No
Hickman	2021	Advertising of Human Milk Substitutes in United Kingdom Healthcare Professional Publications: An Observational Study	United Kingdom	Not stated	(1) To identify the extent of human milk substitute advertising in publications aimed at United Kingdom healthcare professionals and (2) to describe compliance with the International Code of Marketing of Breast-Milk Substitutes and United Kingdom Formula and Follow-on Formula Regulations.	Journal article	Documentary analysis	Sponsorship/advertising	Health professionals, including nutrition professionals	BMS	Present: Disclosures and conflicts of interest: The author(s) declared the following potential conflicts of interest with respect to the research, authorship, and/or publication of this article: This research was conducted by Natalie Hickman as part of the MSc Nutrition for Global Health at London School of Hygiene and Tropical Medicine 2018–2019, supervised by Dr Marko Kerac. The initial project…	No	No	No	HMS advertisements were found in 9/19 (47%) publications searched, making up 7.5% (n = 196) of all pages of advertising among all publications searched and 10.3% (n = 196) among the nine containing HMS advertise_x0002_ments. Of the 10 professional association affiliated publications, four (40%) contained HMS advertising. Dietitians, GPs, and pediatricians had professional membership association a…	Widespread, but non-compliant, human milk sub- stitute advertisements in healthcare professional publications risk undermining efforts to protect and promote breastfeeding. [author] [general] ; Inappropriate marketing by HMS companies can result in devastating consequences for infant health. The combination of insufficient breastfeeding training and prevalence of HMS advertising in publications m…	British Dietetic Association is now the only professional association reported in this study whose publication continues to accept advertisements from HMS companies in 2021 [Authors]	Not stated	Many healthcare professionals’ publications had non-compliant human milk substitute advertisements. There is an urgent need to ensure full compliance with international and local regulation in future advertisements and to consider whether advertisements are justified at all. We do not know from our current work whether publications review the content of advertisements once space is purchased. Edi…	Piaggio LR & Solans AM (2020) Corporate sponsorship and health halo for ultra-processed products. WN 11, 18–41.; 4. Gomes F (2013) Words for our sponsors (Big Food Watch). World Nutr 4, 618–644. ; The editors (2010) Conferences: what for? (Editorial). World Nutr 1, 178–184.; Canella DS, Levy RB, Martins APB et al. (2014) Ultra- processed food products and obesity in Brazilian households (2008–200…		Data_Extraction (Forward citation mapping)	Yes	Yes	Yes	Not stated	Yes	Yes	No	No
Inan-Eroglu	2018	What images and content do professional dietitians share via Instagram?	Turkey	Not stated	Analyse the content of Instagram shares of dietitians, a profession group that is becoming more and more widespread in Turkey.	Journal article	Documentary analysis	professional practice (social media use)	Nutrition professionals [1,103 Instagram images shared by 298 dietitians (85.2% female, 14.8% men) from 6-13 November 2017]	Food	Not present	No	Not stated	Not stated	Among all the food images (n = 590), only 28 (4.7 per cent) of them were shared with brand. The most shared brand was a Turkish tea brand.	Not stated	Not stated	Not stated	In addition, it was found that 4.7 per cent of individual images were advertisement images in nature. In the Practice Paper of the Academy of Nutrition and Dietetics (Helm and Jones, 2016) about social media and the dietetics practitioner, it was said that dietetics practitioner should declare any conflicts of interest and disclose any financial or in-kind compensation received (e.g. #ad or #spon…			Data_Extraction (Forward citation mapping)	Yes	Not stated	Not stated	Not stated	Yes	Yes	No	No
Jarratt	2002	Key trends affecting the dietetics profession and the American Dietetic Association	United States	Not stated	Outline key trends, issues and events that are likely to influence dietetics professionals and their Association.	Journal article	Narrative	Industry partnership/collaboration with professional body/nutrition organization	nutrition/health organizations nutrition professionals	Food	Not present	Not stated	Not stated	Not stated	The ADA has fostered cooperative relationships with the food manufacturing industry/food service industry over the years.	Image building - Increasing public scrutiny and competition will lead associations (professional and philanthropic organizations as well as trade organizations) to defend their members' credibility and promote the unique value of their services or activies. The ADA's cooperative relationships with food manufacturers and the food service industry could be a source of problems in maintaining an ind…	The ADA has fostered cooperative relationships with the food manufacturing industry/food service industry over the years. Concern by members continues to be voiced about these types of relationships.	Revenue sources - The need for new revenues will drive associations to become more innovative in seeking out new partners and nontraditional sources of income.	Authors: The ADA will have to be the line of defense through certification and codes of ethics. One difficulty will be defending against questionable diet plans and products. Dietetics needs to maintain its own brand, separate from the wide-open field of diet schemes and infomercial products.	2. HOD Backgrounder: Dietetics Professional and ADA Organizational Units Relations with Industry; www.eatright. org/Member/85_22575. cfm. 3. HOD Member Fact Sheet: Dietetics Professionals and ADA Organizational Units Relations with Industry; www.eatright.org/ Member/85_22575.cfm.		Data_Extraction (Original search)	Yes	Yes	Yes	Yes	Yes	No	No	Yes
Karanges	2019	Understanding the Nature and Extent of Pharmaceutical Industry Payments to Nonphysician Clinicians	Australia	Not stated	Assess the nature and extent of payments to nonphysician clinicians [from October 1, 2015, to April 30, 2018] and investigate the possible reasons for sponsorship	Journal article	Documentary analysis/ Case study	Sponsorship of health professionals	Health care professionals (excluding physician) [physicians; nurses and midwives (combined in the category nurses); pharmacists; physiotherapists, exercise physiologists, and occupational therapists (combined in the category physiotherapists); psychologists, social workers, and counselors (combined in the category psychologists); dietitians and nutritionists (combined in the category dietitians);…	Pharmaceutical	Present: Conflict of Interest Disclosures: Dr Grundy reported receiving grants from the Canadian Institutes of Health Research during the conduct of the study. No other disclosures were reported.	No	No	No	Reason for payment to dietitians : Educational meeting attendance Educational meeting speaker or chairperson Advisory board or committee member Consulting services// Nonphysicians accounted for 22.1% of recipients (3104 of 14 018) and 16.1% of payments (6351 of 39 327) but only 10.0% (AUS$6 261 086 of AUS$62 695 095) of spending. Nurses and pharmacists were the primary nonphysician recipients; nu…	Nonprescribers may be valued as “channels” with influence at multiple points in the chain lead ing from product to prescriber to patient,4 particularly as their scope of practice expands.5,6 Our analysis suggests that payments to nonphysicians may be associated with the promo tion of recently subsidized, expensive medicines for the trea ment of chronic diseases, particularly those requiring high …	Not stated	Not stated	In light of the expanding roles of nonphysicians in chronic disease and medication management, our findings suggest there is an urgent need to extend mandatory transparency reporting and institutional policies to all health care professionals.			Data_Extraction (Forward citation mapping)	Yes	Yes	Not stated	Not stated	Yes	Yes	No	No
Karim	2019	Past experiences and future prospects on nutrition higher education collaboration in Asia: A Malaysian perspective from a public University	Malaysia	Not stated	Provide a Malaysian perspective from a public university on past experiences and future prospects on nutrition higher education collaboration in Asia	Journal article - Published conference abstract	Narrative	Nutrition professional education/CPD	Academia; nutrition professionals	Food	Not present	No	Not stated	Not stated	Authors: [The Nutritional Sciences programme in UKM is the pioneer Nutrition programme in Malaysia. It was first set up in 1973 as part of the Department of Food Science and Nutrition, Faculty of Life Sciences in the main campus, Bangi.] Collaborations and networking continue with partnership with food industries (Nestle, Dutch Lady, Danone Dumex, Yakult) professional bodies (MASO, NSM, MDA) and …	Not stated	Not stated	Not stated	Not stated			Data_Extraction (Original search)	Yes	Not stated	Not stated	Not stated	Not stated	No	Yes	No
Kunneke	2018	Ethics for the Dietetic Profession – A South African Perspective	South Africa	Not stated	Presents the context of ethics in South Africa for the dietetics profes- sion. The scope of practice for dieticians in South Africa is presented and ethical issues and ethical decision making as it pertains to this scope of practice are discussed.	Book chapter	Narrative	Ethics; professional practice ;	nutrition professionals	Not stated; general COI	Not present	Not stated	Not stated	Not stated	These secondary interests are also referred to by Lucas (2015, p. 176) as influent interests and can include: (b) non-financial issues which make it difficult for the individual to consider ques- tions objectively such as personal relationships, business associations and membership in a political party or other groups; Requests for endorsement of products by registered dieticians are an ethical d…	Although some authors hold the opinion that a conflicted professional will not unavoidably be less impartial than a non-conflicted counterpart (Hurst and Mauron 2008), Newton et al. (2016) concluded that empirical data from psychological research indicate consistently that an individual with fiscal or other links to a establishment will likely support that establishment, intentionally or unintent…	Not stated	Similar to the impact of general dietary guidelines on individual companies or com- modities, recommendation of specific food products may impact on the sales (and thus financial benefit) as well as popularity by the population at large as they may argue that the benefit may extend beyond malnourished children. [public] [observed]	Endorsement, Incentivisation and Sponsorship: Requests for endorsement of products by registered dieticians are an ethical dilemma. Sound scientific justification is always needed when endorsement is required which can be guided by the aforementioned principles of Nolan [Selflessness; Integrity; Objectivity; Accountability; Openness; Honesty; Leadership]. Another ethical dilemma linked to the foo…	Simon M (2006) Appetite for Profit: How the Food Industry Undermines Our Health and How to Fight Back. New York: Nation Books.		Data_Extraction (Forward citation mapping)	Yes	Yes	Not stated	Yes	Yes	No	Yes	Yes
Lake	2019	Child health, infant formula funding and South African health professionals: Eliminating conflict of interest	South Africa	Yes	Describe contraventions of the regulations that protect breastfeeding in SA and argue that bold, proactive leadership to eliminate conflict of interest in respect of the BMS industry is urgently required, together with far greater investments in proven interventions to promote and support breastfeeding.	Journal article	Narrative	Professional practice ; management of COI by professional bodies ; sponsorship/involvement of industry in scientific events ;	Health care professionals	BMS	Present: Declaration. None. Acknowledgements. None. Author contributions. All authors contributed to the writing of the article. Funding. TD’s and AG’s time was supported by the South African Medical Research Council. Conflicts of interest. None.	No	No	No	BMS industry sponsorship of universities to host nutrition symposia is an example of targeting of health professionals, such as the 14th Continuing Nutrition Education Symposium at the University of Pretoria (https://www. nestlenutrition-institute.org/country/za/) in September 2019 and similar examples from East Africa (https://www.nestlenutrition- institute.org/country/za/news/article/2019/04/25…	For example, industry sponsorship and/or branding of a child health- or nutrition-related conference creates the impression that an academic department or society publicly endorses formula feeding, while support for salaries, equipment and/or research means that a department will be indebted to the formula industry – tending to stifle any expression of doubt about the latter’s products or practic…	Not stated	Not stated	A first step towards creating greater awareness and understanding of conflicts of interest is to include teaching on ethics and practice in undergraduate and in-service health professional training. By not introducing these concepts into undergraduate education, health professionals enter practice at risk of judgement errors when confronted with BMS industry influence in clinical or academic cont…			Data_Extraction (Forward citation mapping)	Yes	Yes	Not stated	Not stated	Yes	No	No	Yes
Levine	1998	Creating consumers (how the food industry delivers its products and messages to elementary school students and what nutrition professionals know and think about it)	United States	Not stated	(1) to examine the sorts of food industry marketing programs entering elementary schools, (2) to investigate the routes used by food industry marketers to deliver their products and messages to elementary school students, (3) to find out what nutrition professionals know about food industry marketing programs in elementary schools, and (4) to elicit what nutrition professionals think about such p…	Thesis	Mixed-method [objective 3 and 4 : survey]	Professional practice (marketing in schools)	Community; nutrition professionals [61%, 417/689 members of the American Dietetic Association's School Nutrition Services Practice Group and the Society for Nutrition Education's Nutrition Education for Children Division]	Food	Not present	No	Not stated	Not stated	Virtually all respondents were aware of food industry programs, primarily through professional meetings, journal advertisements, and direct contact by food companies and trade groups.; Since one of the ways the food industry delivers its messages to school children is through nutrition professionals, the respondents were also asked about their sources of information about any such programs.; Seve…	The respondents expressed a clear preference when asked to decide which of two alternative statements about working with the food industry came closest to their own opinion. Over three-quarters (78%) of the respondents indicated that nutrition professionals should cultivate the food industry as an ally in getting nutrition messages to school children, while only 22% indicated that promoting the u…	Although most respondents considered the food industry an ally, a majority also believed that a program's acceptability depends on the nutritional value of the sponsor's products. There seemed to be little awareness that nutritional value notwithstanding, food industry marketers' goal of creating customers is incompatible with the public service goal of most nutrition professionals. ; Over three-…	According to the president of the American Dietetic Association, ADA has sought out corporate partners because membership revenues alone have not generated the funds necessary to accomplish ADA's mission and goals (Derelian, Wright & Schwartz, 19 95) . Organizations in the private sector offer marketing and public relations expertise, credibility, and, often, strong networks for message dissemina…	Not stated			Data_Extraction (Original search)	Yes	Yes	Yes	Yes	Not stated	Yes	Yes	No
Ludwig	2008	Can the food industry play a constructive role in the obesity epidemic?	United States	Not stated	Discuss if the food industry should be welcomed as a constructive partner in adressing obesity	Journal article	Narrative	sponsorship of professional body/organization,	nutrition/health organizations; policy-makers ; academia ;	Food; beverage	Present: Financial Disclosures: Dr Ludwig reported receiving royalties from a book about childhood obesity. Dr Nestle reported receiving royalties from books about food politics.	No	No	No	In return for a donation to the American Dietetic Association (ADA), Coca- Cola becomes an ADA partner and receives “a national plat- form via ADA events and programs with prominent access to key influencers, thought leaders, and decision makers in the food and nutrition marketplace.”	Some professional associations continue to accept fees to endorse sugary break- fast cereals and processed snack foods, even though this prac- tice was considered potentially deceptive by state attor- neys general nearly a decade ago [observed in literature] [professional] Public health organizations’ role is to educate so professional health associations must avoid partnerships, product endorsem…	Not stated	Not stated	Public health organizations’ role is to educate so professional health associations must avoid partnerships, product endorsement fees, or other financial ties with industry that compromise their independence and public credibility. Advocacy groups should broker industry agreements only with broad-based support from the public health community.			Data_Extraction (Original search)	Yes	Yes	Not stated	Not stated	Yes	No	No	Yes
Malhotra	2019	The science against sugar, alone, is insufficient in tackling the obesity and type 2 diabetes crises -- We must also overcome opposition from vested interests	Global [United Kingdom, New Zealand, United States]	Not stated	Highlight the need to overcome opposition from vested interests in addressing obesity and type 2 diabetes	Journal article	Narrative	CPA	nutrition/health organizations ; academics ; policy-makers	Food; beverage	Present: Competing interests: The authors declare that they have no financial or personal relationships which may have inappropriately influenced them in writing this article.	No	No	No	The US Academy of Nutrition and Dietetics, British Dietetic Association (BDA) and the Dieticians’ Association of Australia all receive annual contributions from the food industry.50 It is extraordinary that the BDA has also promoted Nestle Health Science on its homepage. Nestle has not only been a prominent marketer of sugary products for children, but has also been the target of a boycott by res…	Authors: Policy should prevent all dietetic organisations from accepting money or endorsing companies that market processed foods. If they do, they cannot be allowed to claim that their dietary advice is independent.	Not stated	Not stated	Authors: Policy should prevent all dietetic organisations from accepting money or endorsing companies that market processed foods. If they do, they cannot be allowed to claim that their dietary advice is independent.			Data_Extraction (Original search)	Yes	Yes	Not stated	Not stated	Yes	No	No	Yes
Margetts	2009	Time to agree guidelines and apply an ethical framework for public health nutrition	England	Not stated	Editorial/comment on Oshaug 2009; support his call to start a new discussion about the relationship of the food, drinks and associated industries with the organisers of nutrition science conferences	Journal article [Editorial]	Narrative [reponse to Oshaug commentary]	sponsorship/involvement of industry in scientific events	nutrition/health organizations	Food; beverage	Not present	Not stated	Not stated	Not stated	Not stated	The key message from the commentary is that without greater account- ability and transparency in the relationships between the nutrition community and the wider food and drink industry, we will (rightly) lose credibility as the profes- sional voice that champions public health nutrition. ; We are not saying this will be easy or always practical, but we must do better than we currently are if we w…	We are not opposed to working with funders from different sources; we just want this to operate in a more open and transparent way, so readers and listeners can make an informed judgement as to whether what we are saying and doing is biased by the source of funding of our work ; This is challenging, and we are not against appropriate links with industry. Until we start behaving professionally, al…	Not stated	Author: Guidelines need to be agreed, and compliance with these monitored. It is clear that to date we have not operated conferences according to these principles. We believe we can run meetings and conferences in a different way that is less reliant on industry sponsorship and that where sponsorship exists it is open and clear for all to see. Funders should not dictate who speaks and what they s…			Backward articles	Not stated	Yes	Yes	Not stated	Yes	No	No	No
Marks	2011	Shifting the focus: conflict of interest and the food industry	United States	No	Outline some of the ethical challenges that are presented by the interactions between the food industry on the one hand and the academy, the professions, and professional organizations on the other, highlighting some of the subtle differences between the food and pharmaceutical arenas (such as the way in whichconcerns about public trust may play out). Describe a new collaborative research initiat…	Journal article	Narrative	management of COI by professional bodies; management of COI by academia; Industry partnership/collaboration with professional body/nutrition organisation	Policy-makers ; health professionals ; academics	Food; beverage	Present: The authors acknowledge the generous collaborative support of the Edmond J. Safra Center for Ethics at Harvard University (through its Lab on Institutional Corruption) and the Rock Ethics Institute at Penn State for their project on industry-related conflicts of interest in health-related food research and in nutrition education and practice	No	No	No	Author: Other interactions may affect the practice of nutrition professionals, and nutrition education—not just continuing professional education of nutritionists and dieti_x0002_cians but, as the AAFP–Coca-Cola example demonstrates, public education and information. To the best of our knowl_x0002_edge, the extent of these interactions—even the total value of research funding by the food industry…	Other interactions may affect the practice of nutrition professionals, and nutrition education—not just continuing professional education of nutritionists and dieti- cians but, as the AAFP–Coca-Cola example demonstrates, public education and information. [author perception] [professionals, public] ; Many critics of industry interactions with health professionals tend to be most troubled by intera…	Not stated	Not stated	Authors: We began to examine these issues in an exploratory workshop held under the auspices of the Rock Ethics Institute at Penn State in March 2008, at which representatives from the academy (encompassing medicine, law, ethics, food, nutrition, and health communications), regulators, and industry were in attendance. We are now entering the second phase of this project in collaboration with the …			Data_Extraction (Original search)	Yes	Yes	Not stated	Not stated	Yes	No	No	Yes
Martins	2017	Global nutrition leadership: Perspectives from the corporate sector	Global	Yes	Discuss how connecting regional Nutrition leadership Programs (NLP) into a global NLP could benefit corporate organizations in driving an aligned public health agenda at the global level.	Journal article - Published conference abstract	Narrative	Nutrition professional education/CPD	Nutrition professionals	Food; beverage	Present: Conflict of Interest disclosure: Fernanda Martins is Nutrition&Health Manager at Unilever, a manufacturer of Food and Beverages products and sponsor of the ENLP and ANLP.	Yes	Yes	Yes	Since the foundation of the first Nutrition Leadership Program in Europe in 1994, Unilever has been involved in training, building and maintaining a global network of nutrition leaders. Currently, this network consists of more than 1300 nutritional professionals in Europe, Africa and Asia. The need to train nutrition professionals in leadership skills and the ability to collaborate effectively ac…	Not stated	Not stated	Author: The need for such a network has surfaced as nutrition professionals in academia, industry, and the public sector are generally very strong in their field but also require the skills to collaborate and thus to address nutrition-related public health problems in an impactful way. The Nutrition Leadership Programs (NLP) has helped provide the leadership skills such as communication, strategi…	Not stated	Chocolate’s role in a balanced lifestyle — survey of nutritional professionals. Hershey (PA): Hershey Center for Health and Nutri- tion; 2010. Available: www.hersheys.com/nutrition-professionals /Libraries/Fact_Sheets/Chocolate_Role_in_Balanced_Lifestyle_1.sflb.ashx (accessed 2010 Nov. 6).		Data_Extraction (Original search)	Yes	Not stated	Not stated	Yes	Not stated	No	Yes	No
McInnes	2007	Who's keeping the code? Compliance with the international code for the marketing of breast-milk substitutes in Greater Glasgow	Scotland	Not stated	Evaluate compliance with the World Health Organization’s International Code of Marketing of Breast-milk Substitutes in primary care, after the introduction of strict local infant feeding guidelines.	Journal article	Mixed-Method [audit and direct observation]	Professional practice ; sponsorship of health professionals ; education/CPD	Health care professionals	BMS	Present: Sources of funding: This research was funded by Greater Glasgow NHS Board. Conflict of interest declaration: There are no conflicts of interest to declare.	No	No	No	22/50 dietitians have been visited by BMS personnel - The main purpose of these visits was to provide product information, educational updates or infant nutrition support. 38/50 have received incentives from BMS personnel. - receiving advertising through gifts (stationery, diary covers, calendars/posters, developmental toys, meals, coffee and money-off vou- chers) or funding (to attend conference…	The GGNHS had identified contact with BMS company personnel as undermining to the promotion and protection of breast-feeding and had thus taken the unusual step of restricting contact. [observed in literature] [public]	Acceptable : Of interest were the strong beliefs voiced by some staff stating that the mothers in their caseloads needed information about BMS, that company information was acceptable or at least better than no information, and that often BMS company information was the most up-to-date information available. Some acknowledged that they would prefer independent information but, despite the availab…	Not stated	The GGNHS had identified contact with BMS company personnel as undermining to the promotion and protection of breast-feeding and had thus taken the unusual step of restricting contact. However, BMS advertising was still received regularly and while many respondents stated that this was discarded, this was not true for all individuals. The minimal and mostly unsolicited contact between community h…			Data_Extraction (Original search)	Yes	Yes	Yes	Not stated	Yes	Yes	No	No
Mialon	2017a	Maximising shareholder value': a detailed insight into the corporate political activity of the Australian food industry	Australia	No	Gain deeper insight into the corporate political activity (CPA) of the Australian food industry from a public health perspective.	Journal article	Qualitative [Fifteen interviews conducted between November 2014 and February 2015; participants included a former chief minister/ State Premier (n=1), a former Minister of Health (State/Territory level) (n=1), other former or current senior staff of government agencies (n=3), senior executive officers of relevant not-for-profit organisations (n=4), academics (n=4), a nutritionist (n=1) and a form…	CPA	Policy-makers ; academics ; nutrition/health organizations; nutrition professionals ;	Food	Present: The authors have stated they have no conflict of interest.	No	No	No	Observed: Establish relationships with key health organisations and opinion leaders. As indicated in publicly available information,15 participants noted strong relationships between the food industry and key health organisations in Australia, as well as with opinion leaders. Participants expressed concerns regarding these relationships because they could provide ‘credibility by association’ for …	Observed: One participant mentioned the role of nutrition professionals working in the food industry who present their views in the media: “There are even some of those nutrition professionals who do work with the food industry becoming quite vocal in the media about [a recent public health program under development] as well, bringing that industry-flavoured position into the public arena, which …	Not stated	Not stated	Not stated	Simon M. And now a word from our sponsors: Are America’s nutrition professionals in the pocket of big food? Eat Drink Politics; 2013. www.eatdrinkpolitics.com/wp-content/uploads/AND_Corpor ate_Sponsorship_Report.pdf. Accessed July 23, 2015; Flint SW. Are we selling our souls? Novel aspects of the presence in academic conferences of brands linked to ill health. J Epidemiol Community Health. In pre…		Data_Extraction (Original search)	Yes	Yes	Not stated	Not stated	Not stated	Yes	No	No
Mialon	2016	Systematic examination of publicly available information reveals the diverse and extensive corporate political activity of the food industry in Australia	Australia	Not stated	Report on the feasibility and limitations of using publicly-available information to identify and monitor the CPA of the food industry in Australia. [January 2012 to February 2015]	Journal article	Documentary analysis	CPA	Academics ; community; health/nutrition professionals ; policy-makers	Food; beverage [Australian Food and Grocery Council; Coca Cola; McDonald’s; Nestle; and Woolworths]	Present: Competing interests This work was supported by the Australian National Health and Medical Research Council (NHMRC) under grant number APP1041020. The NHMRC had no role in the design, analysis or writing of this article. Dr Gary Sacks is the recipient of an Australian Research Council Discovery Early Career Researcher Award (project number DE160100307). The author(s) declare that they hav…	No	No	No	All food industry actors, except Woolworths, were found to have sponsored or presented their work in major scientific events or conferences on diet- or public health-related issues. For example, Coca Cola sponsored a session on weight loss maintenance during the 2014 Nutrition Society of Australia Annual Scientific Meeting (A133). [AFGC: Dietitians Association of Australia 31st National Conferenc…	This study found evidence that major Australian food in- dustry actors engage in diverse and extensive practices which can have an influence on public health policies and programs. [author] [general]	Not stated	Not stated	Implementing the systematic approach to identify and monitor the CPA of the food industry could help strengthen accountability mechanisms by highlighting the strategies of the food industry and its relationships with governments and other civil society groups. Ultim- ately, improved disclosure and accountability could help to protect public health policies and outcomes from conflicted commercial …	Statements of Concern. Dietitians for professional integrity. https://integritydietitians.org/practice-area/ statements-of-concern/ (accessed 20 Sep 2017).		Data_Extraction (Forward citation mapping)	Yes	Yes	Not stated	Not stated	Yes	Yes	No	No
Mialon	2020d	Food industry political practices in Chile: "the economy has always been the main concern"	Chile	Not stated	Identify the political practices of the food industry in Chile.	Journal article	Mixed-method => Qualitative [document analysis and semi-structured interviews]	CPA	Policymakers; nutrition professionals; researchers; public;	Food; beverage	Present: Funding The first author received a Fellowship from the São Paulo Research Foundation (FAPESP), Brazil (grant number 2017/24744–0). She obtained seed funding from the Faculty of Health Sciences (FHS) at the American University of Beirut (AUB), as part of a grant funded by the International Development Research Centre (IDRC). This funding supported her fieldwork in Colombia and Chile in 2…	No	No [Yes from 2008]	No	Observed: Information management: During data collection, we found evidence of the influence of the food industry on the science and information published and disseminated on the topic of nutrition. The sweeteners industry was, for example, in the context of food reformulation after the implementation of the FOPL policy, interacting with the academic community in Chile through scientific presenta…	Not stated	Not stated	Observed: “The alliance seeks to enhance the activities and technical capacities of each institution, to promote the benefits of milk among consumers, health professionals and authorities, through research and extension projects, among others. ( … .) This public-private alliance reflects the interest in generating instances to publicise the benefits of milk to consumers, health professionals, and…	Authors: While the country has some measures in place to manage the interactions between government officials or public health professionals, and the industry, there is still a need to develop robust mechanisms to address undue influence from corporations. Observed: One academic noted the existence of the movement “Medicos sin marcas” (‘Doctors without brands’) in Chile [29], which advocates for …	(http://www.eatrightpro.org/ resources/about-us/advertising-and- sponsorship/meet-our-sponsors).		Data_Extraction (Original search)	Yes	Not stated	Not stated	Yes	Yes	Yes	No	No
Mialon	2020a	"The architecture of the state was transformed in favour of the interests of companies": Corporate political activity of the food industry in Colombia	Colombia	Not stated	Identify the CPA of the food industry in Colombia.	Journal article	Qualitative. Documentary analysis [information available in the public domain published between January–July 2019]; interviews with 17 key informants [from legislative branch of the government (n = 1), the executive branch of the government (n = 1), academia (n = 1), civil society (n = 12), and the media (n = 2)]	CPA	Policymakers ; academics ; media; nutrition/health organizations ; health professionals ; public / community / schools	Food; beverage [20 actors: members of the International Food and Beverage Alliance (IFBA); local food and beverage producers, a retailer and 3 groups funded by the food industry]	Present: Funding: MM received a Fellowship from the São Paulo Research Foundation (FAPE SP), Brazil (grant number 2017/24744–0). MM obtained seed funding from the Faculty of Health Sciences (FHS) at the American University of Beirut (AUB) to MM, as part of a grant funded by the International Development Research Centre (IDRC). This funding supported her fieldwork in Colombia and Chile in 2019. In…	No	No	No	Observed: One participant in our interviews explained that the industry also often pays for the travel and fees for students and academics to attend these conferences [academic]. Another participant explained that professional associations, like the Asociación Colombiana de Dietistas y Nutricionistas (Colombian Association of Dieticians and Nutritionists, ACODIN), invite food industry repre- sen…	Not stated	Not stated	Not stated	Not stated			Data_Extraction (Original search)	Yes	Not stated	Not stated	Not stated	Not stated	Yes	No	No
Mialon	2020c	I had never seen so many lobbyists': food industry political practices during the development of a new nutrition front-of-pack labelling system in Colombia	Colombia	Not stated	Identify and monitor food industry use of political practices during the adoption of nutrition warning labels (WL) in Colombia.	Journal article	Qualitative :Documentary analysis, including social media; interviews [18 key informants from the government (n 2), academia (n 1), civil society (n 12), the media (n 2) and a former food industry employee (n 1)]	CPA ;	Policy-makers	Food; beverage	Present: Financial support: M.M. received a Fellowship from the São Paulo Research Foundation, Brazil (grant no. 2017/ 24744-0). M.M. obtained seed funding from the Faculty of Health Sciences at the American University of Beirut, as part of a grant funded by the International Development Research Centre. This funding supported her fieldwork in Colombia and Chile in 2019. F.B.S. received a fellows…	No	No	No	Observed: Information management: In 2019, ILSI Nor-Andino organised two workshops on FOPL: one in March, targeted at BSc students in nutrition and dietetics from the Faculty of Sciences of the Pontificia Universidad Javeriana [A127] and one in August, during the annual congress of the Colombian Association of Dietetics and Nutrition [A117] Among the three other scientists who were present that d…	Not stated	Not stated	Not stated	Not stated	Tappenden KA, Quatrara B, Parkhurst ML, Malone AM, Fanjiang G, Ziegler TR. Critical role of nutrition in improving quality of care: an interdisciplinary call to action to address adult hospital malnutrition. JAcad Nutr Diet 2013;113:1219–37.		Data_Extraction (Original search)	Yes	Not stated	Not stated	Not stated	Not stated	Yes	No	No
Mialon	2018	Analysis of corporate political activity strategies of the food industry: Evidence from France (March-August 2015)	France	Not stated	Identify the corporate political activity (CPA) of major food industry actors in France.	Journal article	Documentary analysis	CPA	Policy-makers ; academics ; health professionals ; nutrition/health organizations; community	Food; beverage	Present: Financial support: M.M. was supported by the São Paulo Research Foundation (FAPESP), Brazil (grant number 2017/ 24744-0). The authors are solely responsible for the opi- nions, hypotheses and conclusions or recommendations expressed in this publication, and they do not necessarily reflect FAPESP vision. Conflict of interest: None.	No	No	No	ANIA, Coca-Cola, McDonald’s and Nestlé participated in or hosted scientific events [ANIA: Partnership with Vitagora for the ‘Taste Nutrition and Health Congress’ (A64); NutrEvent, a professional convention for innovation in nutrition and health. ANIA will participate in this convention through two research programmes: Nu_Age which is a programme on the nutrition of seniors and AFTER, a programme …	Not stated	Not stated	Not stated	Authors: The precautionary principle should guide decisions when engaging or interacting with the food industry. ; Charities, professionals’ organisations and universities could have their own policies for engaging with food industry actors.	(1) American Dietetic Association: Nutrition information on food labels (ADA timely statement). / Am Diet Assoc 1989;89: 266-268+U22		Data_Extraction (Forward citation mapping)	Yes	Not stated	Not stated	Not stated	Yes	Yes	No	No
Mialon	2017b	Corporate political activity of the dairy industry in France: An analysis of publicly available information	France	Not stated	identify the corporate political activity (CPA) strategies of three major actors in the dairy industry in France.	Journal article	Documentary analysis	CPA	Policy-makers ; academics ; health professionals ; community	Food [Danone, Lactalis and the Centre National Interprofessionnel de l’Economie Laitière (CNIEL), a trade association]	Present: Financial support: This research did not receive any specific grant from any funding agency in the public, commercial or not-for-profit institutions. Conflict of interest: None.	No	No	No	In the present study we found that one of the major practices of the dairy industry was to shape the evidence on diet_x0002_related issues. One hundred and fifteen of the 170 examples collected during our study referred to that practice. It did so using different mechanisms. One of them was to establish and run scientific organisations. Through these organisations, the industry publicised the ben…	Not stated	Not stated	Not stated	Not stated			Data_Extraction (Forward citation mapping)	Yes	Not stated	Not stated	Not stated	Not stated	Yes	No	No
Mialon	2020b	Involvement of the food industry in nutrition conferences in Latin America and the Caribbean	Latin America and the Caribbean	Not stated	Identify and characterise the food industry’s involvement in nutrition and dietetics national and regional events in Latin America and the Caribbean. [held between January 2018 and December 2019; included events focusing on clinical nutrition, we excluded events that covered only a specific aspect of nutrition, such as breast-feeding, parenteral, enteral, paediatrics, sport or oncological nutriti…	Journal article	Documentary analysis	Sponsorship/involvement of industry in scientific events	nutrition/health organizations ; nutrition professionals	Food; BMS	Present: Acknowledgements: The authors would like to thanks the coordinating committee of the Latin-American Workshops on Nutrition Leadership, Ricardo Uauy, Juan Ángel Rivera Dommarco; Carlos Monteiro; Daniel Lo ́pez de Roman ̃a and the VIII Latin-American Workshop on Nutrition Leadership facilitators, Mo ́ nica Mazariegos, Juan Ángel Rivera Dommarco, Humberto Vásquez, Jesús Manuel García, Tere…	No	Yes	Yes	Involvement of the food industry in thirty-one events in nutrition and dietetics held in Latin America and the Caribbean in 2018–2019. ; We noticed, for most events, a lack of information avail- able online regarding the involvement or not of food industry actors. ; When we found information on sponsorship, we noted that food industry actors sponsored almost all these events (n 15 out of the 17 e…	The involvement of food industry actors in nutrition and dietetics conferences, particularly those producing and selling unhealthy products, risks tarnishing these events’ rep- utation and the credibility of professional associations organising them(1,2) [observed in literature] [professional]Health professionals may also be less likely to criticise these corporations(4,8) [observed in literature…	Authors: We are a group of young experts in nutrition from Latin America and the Caribbean who participated in the VIII Latin-American Workshop on Nutrition Leadership, organised by the Latin-American Society of Nutrition (SLAN) in November 2018, prior to its Congress (except from the first author). During the workshop, the issues of food industry influence on nutrition and conflicts of interest …	Not stated	There is a need for greater transparency from the conference organisers, on the involvement of corporations(1,2,4), including through the clear identification of par ticipants from the industry, and the publication of the financial reports of the events(4) ; The management of the engagement with corporations is also needed, which could be facilitated through the development of policies on spon- s…	Aranceta J, de Torres ML, López Rocha A, et al. Guía para una hidratación saludable. La declaración de Zaragoza. SENC, 2008. Rev Esp Nutr Comunitaria. 2009;15:225–30.	Highlight what industry sponsor or not -> action on measures of a merely individual scope vs food system transformation..	Data_Extraction (Original search)	Yes	Yes	Yes	Not stated	Yes	Yes	No	No
Mialon	2020e	Mapping of food industry strategies to influence public health policy, research and practice in South Africa	South Africa	Not stated	Identify the corporate political activity (CPA) of food industry actors in South Africa. (from Jan 2018–April 2019)	Journal article	Documentary analysis	CPA	Policy-makers ; health professionals ; community	Food; beverage	Present: Funding This study was funded by the Bloomberg Philanthropies. The authors are solely responsible for the opinions, hypotheses and conclusions or recommendations expressed in this publication, and they do not necessarily reflect Bloomberg Philanthropies’s vision.; Conflict of interest The authors declare that they have no conflict of interest.	No	No	No	Actors in the food industry also built alliances with health professionals in nutrition and dietetics.Nestle ́and the SASA sponsored the ‘‘Continuing Nutrition Education (CNE) Programme for Dietitians and Nutritionists’’ in 2019 [A66]. ; The CGCSA was an official partner of the National Nutrition Week [A31], and Tiger Brands was a sponsor of the Association for Dietetics in South Africa and of th…	The observed CPA practices of the food industry in South Africa are designed to deflect criticism away from the role of the industry and its products in the NCDs epi demic and increase the chances that the solutions favoured by the industry are adopted by the government. [Author][general]	Not stated	Not stated	Authors: In academia and civil society, mechanisms to counter industry influence and interference include the development of a conflict of interest policy and the public disclosure of the conflicts of interests of individuals in these organisations, as well as the disclosure of the list of fellowships, awards and other prizes from corporations, amongst other solutions.			Data_Extraction (Forward citation mapping)	Yes	Yes	Not stated	Not stated	Yes	Yes	No	No
Morssink	2001	Testing the feasibility of Friedson's professionalization model: The case of dietetics in the domain of nutrition	United States	Not stated	Determine whether a feasible research instrument and protocol could be constructed and standardized to assess occupations in different domains regarding their levels of professionallzation and, when necessary, to compare occupations in different domains regarding their levels of professionallzation? [Includes - assess the state of professionallzation of dietetics in the nutrition domain]	Thesis	Mixed method [survey; 152/470 responded; random sample of ADA members]; focus group; secondary data sources, and key informants]	Sponsorship/involvement of industry in scientific event [just one aspect of findings/not thesis overall]	Nutrition professionals	Not stated; general COI	Not present	No	Not stated	Not stated	Observed: Each respondent was asked for any and all reasons for attending an ADA meeting. Visiting the exhibits of the sponsoring organizations and corporations was mentioned thirty-two times as well (18%).	Not stated	Not stated	Not stated	Not stated	Contento IR, Koch PA. Nutrition edu- cators and change agents in the environ- ment. In: Contento IR, editor. Nutrition Education: Linking Research, Theory, and Practice. Burlington, MA: Jones & Bart- lett Learning; 2020:556–571. ; As stated in our External Funding Policy the Society and our Foundation “seek funding that supports our mission, vision, and values.” Further, we “seek to foster an atm…		Data_Extraction (Original search)	Yes	Not stated	Not stated	Not stated	Not stated	Yes	No	No
Murray	2010	Coke and the AAFP - The real thing or a dangerous liaison?	United States	No	Not stated: To outline concerns about the American Academy of Family Physicians (AAFP) proudly announced a new corporate relationship with the Coca-Cola company for support_x0002_ing patient education about healthy eating on the AAFP’s public Web site, FamilyDoctor.org	Journal article	Narrative [commentary]	sponsorship of professional body/organization	health professionals [including nutrition professionals] ;	Food; beverage	Not present	No	Not stated	Not stated	Not stated	Author: Dr Henley also told me that even the American Dietetic Association (ADA) has made a policy statement that “There are no good or bad foods” and that people just need to make healthy eating choices. He referred me to a Web site (www. healthyweightcommit.org) supported by such venerable organizations as the Robert Wood Johnson Foundation (RWJ) that promotes “energy balance” as a way to stay …	Not stated	Not stated	Not stated			Data_Extraction (Original search)	Not stated	Yes	Not stated	Not stated	Not stated	No	Yes	No
Nestle	2015	Soda Politics [including chapter 19: Supporting worthy causes: Health professionals and research]	United States	Yes	To outline how to advocate for curbing the practices of Coca Cola and Pepsi and their trade association, the American Beverage Association	Book chapiter	Narrative	sponsorship/involvement of industry in scientific events; sponsorship of professional body/organization; management of COI by professional bodies; industry partnership/collaboration with professional body/nutrition organization,	Nutrition professionals; nutrition/health organizations	Food (Soda)	Not present	Not stated	Not stated	Not stated	Author: My second example comes from Great Britain, where a professor from Nottingham University, Ian Macdonald [https://www.worldobesity.org/training-and-events/scope/fellowship/professor-ian-macdonald#:~:text=Ian%20Macdonald's%20research%20interests%20are,diabetes%2C%20cardiovascular%20disease%20and%20exercise.], was appointed to head a committee to propose a new dietary guideline for the natio…	Author: Today, you might expect researchers, physicians, and nutritionists who work with overweight patients to be among the most vociferous critics of soda companies, and many are. But others, alas, are not. The soda deniers may view sugary drinks as only a trivial part of much greater diet-and exercise or social problems. Some even extol the virtues of sodas as potential vehicles for improving …	Author/Observed: How do AND members view such involvement? In 2011, researchers at Simmons College surveyed nearly three thousand of the academy’s members. In response to the question “Some professional associations accept funding from corporate sponsors. Do you believe the [academy] should also accept funding from corporate sponsors?” only 10 percent answered yes. The vast majority, 68 percent, …	Not stated	Author/Observed: Some AND members, concerned that sponsorship affects their credibility, created their own advocacy group, Dietitians for Professional Integrity, aimed at ending financial ties with food and beverage companies: “We are a group of concerned dietetics professionals advocating for greater financial transparency, as well as ethical, socially responsible, and relevant corporate sponsor…	Michelle Simon (2013); Reitshamer (2012); Nestle (2001); Gomes (2013); Freedhoff (2011) - in already			Yes	Yes	Yes	Not stated	Yes	No	Yes	No
Nestle	2001	Food company sponsorship of nutrition research and professional activities: a conflict of interest?	United States	Yes	Present a few selected examples of situations in the USA in which food company alliances with nutrition academics and practitioners raise questions of conflicts of interest ; illustrate the need to consider whether nutrition professionals should apply safeguards similar to those proposed for cigarette and pharmaceutical companies when embarking on financial relationships with food companies	Journal article	Narrative [commentary]	sponsorship/involvement of industry in scientific events ;	nutrition/health organizations ; university ; academics	Food; beverage; biotechnology/agro-chemical; BMS; pharmaceutical	Present: University pays my salary in full. I occasionally consult for food companies and often speak at sponsored conferences (otherwise I would be speaking only to myself). My personal policy ± imperfect as it may be ± is to accept reimbursement from sponsors for travel, hotel, and meals. I do not accept honoraria or consulting fees from food companies, however, but ask that they donate the fun…	No	Yes	Yes	Author: Sponsorship of professional journals and conferences: Nutrition journals accept and seek corporate sponsorship to help defray the costs of publication. In 2000, the Journal of Nutrition Education listed eight `corporate patron friends' and four `corporate sustaining friends'- who make an annual financial contribution to support the goals of the society and its journal'. In 2001, the more …	Author: At issue are the consequences of such activities - genuine or perceived - for the credibility of research results and dietary advice. Author: As with sponsorship by tobacco or drug companies, such connections cannot help but raise questions about the ability of nutrition experts to provide independent opinions on matters of diet and public health. Author: Although alliances do not necessa…	I often hear nutrition colleagues state that the only way to improve the dietary intake of populations is to engage in partnerships and alliances with companies to produce more nutritious food9. Many nutrition societies actively seek food industry support of educational, research, and service projects. All parties engaged in such alliances justify them in terms of a common goal ± to improve the h…	Many individuals and organisations depend on such support, and therefore actively seek it. ; The American Dietetic Association, for example, reported income of nearly $900 000 from its 1998 annual meeting13. Thus, nutrition societies may actively seek corporate sponsorship, and companies willingly comply. ; Author: Many individuals and organisations depend on such [funding/sponsorship] support, a…	Given that food company sponsorship is not going to disappear, the question becomes one of establishing principles and policies that preserve genuine and perceived independence. ; Given current funding realities, the most useful approach may be to balance risks and benefits on a case-by-case basis. ; Given current realities, the challenge is to recognise the potential conflicts that may arise, ta…			Data_Extraction (Original search)	Yes	Yes	Yes	Yes	Yes	No	Yes	No
Nestle	1998	The selling of olestra	United States	Not stated	Review the history of olestra's approval; describe P&G's campain to obtain support from FDA and Congress, to defend olestra against critics, and to market it to professionals, the press and consumers; and suggest impliactions for public health policies.	Journal article	Narrative	Sponsorship/involvement of industry in scientific events, sponsorship of professional body/organization, CPA	Academics ; nutrition/health organizations; health professionals ; policy-makers	Food; pharmaceutical	Not present	No	No	Not stated [though she mentions she does work for P&G]	Author: P&G's actions against CSPI were components of an extraordinarily thorough campaign to enlist government, journalists,'" and nutrition, food, and health professionals in efforts to promote olestra's value and safety (see page 518). Professionals. P&G garnered support from health professionals through efforts targeted to organizations, publications, and individuals. The company gave grants …	Even though recipients of corporate funding do not inevitably support corporate interests, financial connections give the appearance of conflict of interest.36 People who accept P&G funds may believe olestra beneficia land the arrangement unlikely to influence their critical judgment[observed in literature] [professional] ; Given such courtesy and generosity, it may seem churlish to express criti…	My own experience suggests that even as a nutritionist holding an independent opinion on olestra,it is virtualy impossible to avoid some sort of financial relationship with P&G unless one systematically refuses al speaking invitations,travel reimbursements,honoraria,or meals from outside parties	In nutrition as in other fields, aliances with industry may be viewed as "the only way for academics to fund research 66 and for practitioners to reach the public with nutrition messages.6	Author: Disclosure would provide a more complete basis for critical judgment. Author: Because I do not accept honoraria from food companies, I had P&G write the checks to my department's scholarship fund or to CSPI. Author: In nutrition as in other fields, alliances with industry may be viewed as "the only way for academics to fund research66 and for practitioners to reach the public wvith nutrit…	13. Brownell K, Horgen K. Food Fight: The Inside Story of the Food Industry. America’s Obesity Crisis and What We Can Do About It. New York (NY): McGraw Hill; 2004.; 3. Moodie R, Stuckler D, Monteiro C, Sheron N, Neal B, Thamarangsi T, et al. Profits and pandemics: Prevention of harmful effects of tobacco, alcohol, and ultra-processed food and drink industries. Lancet. 2013;381(9867):670-9.; . Wi…		Data_Extraction (Original search)	Yes	Yes	Yes	Yes	Yes	No	No	Yes
Nestle	2000	Ethical dilemmas in choosing a healthful diet: vote with your fork!	United States	Yes	Describe ethical dilemmas implication of the American Dietary guidelines	Journal article	Narrative	Ethics ;	Policy-makers ;nutrition/health organizations ; nutrition professionals	Food	Present: This work was supported by research challenge grants from New York University and its School of Education.	No	Not stated	Not stated	Author: Yet another dilemma affects nutritionists who view the euphemisms used in dietary guidelines as acceptable, and who insist that dietary advice always be stated in positive terms despite ample evidence that the public has difficulty understanding that ‘choose’ means ‘eat less’, or ‘saturated fat’ stands for ‘red meat’ (Nestle, 1993a). The American Dietetic Association (1996), believing tha…	Author: Yet another dilemma affects nutritionists who view the euphemisms used in dietary guidelines as acceptable, and who insist that dietary advice always be stated in positive terms despite ample evidence that the public has difficulty understanding that ‘choose’ means ‘eat less’, or ‘saturated fat’ stands for ‘red meat’ (Nestle, 1993a). The American Dietetic Association (1996), believing tha…	Author: The American Dietetic Association (1996), believing that diets cannot be improved without the support of the food industry, has embraced partnerships and alliances with food companies.	Author: The American Dietetic Association (1996), believing that diets cannot be improved without the support of the food industry, has embraced partnerships and alliances with food companies.	Not stated	3 Marks JH. The' ' perils of partnership: Industry influence, institutional integrity, and public health. New York: Oxford University Press.	Global ‘unhealthy commodity’ corporations profit from increased consumption of unhealthy products (e.g. alcohol, tobacco and processed food and beverages), thereby contributing to the development of non-communicable disease epidemics.1-3 Public health advocates have called for increased focus on the tactics used by these companies to promote their products and resist reforms that aim to prevent o…	Data_Extraction (Original search)	Yes	Yes	Yes	Yes	Not stated	No	Yes	No
Nestle	2013	Food politics: How the food industry influences nutrition and health [including chapter 5: Co-opting nutrition professionals]	United States	Yes	Describe how the food industry influences nutrition and health	Book	Narrative	Industry partnership/collaboration with professional body/nutrition organization	Nutrition professionals	Food; beverage; biotechnology/agro-chemical; BMS; pharmaceutical	Not present	No	Not stated	Not stated	Author: Such interactions [with the food industry] are the norm among academic nutritionists. Only questioning them is unusual (pxxx). Author: Sponsorship is so ubiquitous & is considered so helpful that hardly anyone can imagine that it might have harmful consequences (p116). Author: In 1993 the American Dietetic Association collaborated with McDonalds on a campaign built around Happy Meals & to…	Author: Opposition to school commercialism unlikely to come from cash-strapped schools, PTAs, or nutritionists...(p191). Author: Tactics used by P&G (& their product, Olestra) to co-opt health professionals (inlcuding nutrition professionals), but these are strategies commonly used by corporations to further their profits (p351). Author: Although accepting support from a food company does not nec…	Author: "nutrition professionals welcome such [industry] funding & have grown to depend on it. Thus the issue becomes one of principles & safeguards... Despite the need for such guidelines, professional soul searching on this issue has been rare in the nutrition community." (p132) ; Another compromise is to argue that industry contributions in the form of travel, meals, honoraria, and conference …	Author: Most nutrition professionals depend on such [information/funding] support, and some actively seek it. Author: Many-perhaps most-of my colleagues sincerely believe that the only way to improve the diet of Americans is to work with industry to produce more nutritious food.	Author: This journal [AJCN] requires such disclosure [of funding]; like others, it adds the letter "s" to supplement page numbers-a signal to readers that the articles may not have undergone as rigorous a peer review as is customary. Not all journals are this scrupulous, however. Author: Suggested that to avoid undue influence, nutritionists should refuse sponsorship or decine invitations to atte…			Data_Extraction (Original search)	Yes	Yes	Yes	Yes	Yes	No	Yes	No
Olstad	2013	The role of registered dietitians in health promotion	Canada	Yes	Use our experience assisting in the development of and evaluating the Alberta Nutrition Guidelines for Children and Youth (ANGCY) (4) as a basis for exploring some roles RDs do or can play within community health promotion, and how others perceive the RD role.xploring roles that registered dietitians (RDs) can play within health promotion, and how others perceive the RD role.	Journal article	Qualitative; case study [12 key informant interviews and observations during a multiple case study of recreation facilities that had and had not adopted the ANGCY; dialogue and personal observations during development of the ANGCY]	Professional practice	Nutrition professionals	Not stated; general COI	Present: This work was supported by the Canadian Institutes of Health Research. Dana Lee Olstad has received scholarship support from a Vanier Canada Graduate Scholarship, a Canadian Institutes of Health Research/Heart and Stroke Foundation of Canada Training Grant in Population Intervention for Chronic Disease Prevention, the Canadian Federation of University Women, the Women and Children’s Heal…	No	No	Not stated	Registered dietitians working within private practice and for industry helped industry reformulate menu items, provided nutrition-related advice, and often led industry efforts to implement the ANGCY in recreation facility operations. ; In all cases of successful implementation, industry had sought RDs’ assistance, and therefore RDs’ skills and expertise appear to be important for implementation …	Not stated	Not stated	Authors: Although the positive outcomes of their work were not evident immediately, RDs had an opportunity to influence child health positively through involvement in developing and implementing the guidelines. In all cases of successful implementation, industry had sought RDs’ assistance, and therefore RDs’ skills and expertise appear to be important for implementation of government nutrition gu…	Not stated			Data_Extraction (Original search)	Yes	Not stated	Not stated	Yes	Not stated	No	Yes	No
Oshaug	2009	What is the food and drink industry doing in nutrition conferences?	Norway	Unclear [Professor of Nutrition]	Start a new discussion about the relationship of the food, drink and associated industries – in particular, leading transnational food and drink manufacturers – with the organisers of nutrition science conferences.	Journal article	Narrative [commentary]	sponsorship/involvement of industry in scientific events	nutrition/health organizations	Food; beverage	Not present	No	Not stated	Not stated	Most conference organisers evidently now encourage an increasingly close relationship with industry – includ- ing organisations mainly funded by industry – as sponsors and also as co-organisers within conference programmes.A current example is the forthcoming International Conference on Nutrition (ICN), organised in association with the International Union of Nutritional Sciences (IUNS), schedule…	Where is the accountability of the organisers of scien- tific conferences? Why is there so little transparency in interaction with industry? How much damage is being done to the credibility of nutrition science as a profession? ; Rules on engagement with industry must be unequivocal. Unexamined and uncritical links with industry will lead to loss of legitimacy because of perceived co-option by co…	Engagement with industry presents both opportunities and risks. It is important to recognise this and to work to minimise risks. Professional nutritionists now usually recognise the private commercial sector, especially the food, drink and associated industries, as important actors. Most professionals also believe that there is a need for sponsorship and other support from industry. However, some…	Funding : Conference organisers need to raise funds, and usually welcome sponsorships with evidently benign purposes, such as bursaries for young scientists. But do conferences really need additional money from industry to break even? Or do such funds mainly go towards supporting five-star hotel lifestyles for the organisers and prestigious speakers? Further, if money and support is needed from i…	Conference organisers need to raise funds, and usually welcome sponsorships with evidently benign purposes, such as bursaries for young scientists. But do conferences really need additional money from industry to break even? Or do such funds mainly go towards supporting five-star hotel lifestyles for the organisers and prestigious speakers? Further, if money and support is needed from industry, w…			Backward articles	Yes	Yes	Yes	Yes	Yes	No	Yes	No
Palmer	2009	The politics of breastfeeding: When breasts are bad for business	United Kingdom [International]	Yes	Describe the politics of breastfeeding	Book	Narrative	CPA	Health professionals	Food; BMS	Not present	Not stated	Not stated	Not stated	Page 5: Doctors, scientists and nutritionists may be investors and beneficiaries of the industry. Page 235: The idea of countries being "short of dairy cattle" illustrates the ethnocentric bias of nutritional scientists, many of whom have strong links with the food production system of the industrialised world. Page 240: In 1965 in Jamaica, a young nutritionist, Ann Ashworth Hill, had written to …	Examples provided under last column imply negative impact on breastfeeding/status/rates	Page 286: In 1990, a relief agency, MSF, requested EC Aid for medical kits to distribute in Romania. EC Aid agreed to provide them, on condition that the agency distributed powdered milk, including branded formulas. MSF was reluctant and there was internal disagreement, but finally the urgent need for medical kits made it submit to the EC Aid conditions. The nutritionist in charge of the milk dis…	Not stated	Not stated			Data_Extraction (Original search)	Yes	Yes	Yes	Not stated	Not stated	No	Yes	No
Palmer	2015	Corporate sponsorships	United Kingdom	Yes	To look at the issue of the Academy of Nutrition and Dietetics' corporate sponsorships	Magazine article	Narrative (informal interview)	sponsorship of professional body/organisation,	nutrition/health organizations; nutrition professionals	Food; beverage	Not present	Not stated	Not stated	Not stated [though it states that she is author of The Plant-Powered Diet and Plant-Powered for Life]	It may seem like a new concern, but the Academy of Nutrition and Dietetics (the Academy) has sponsored relationships with food companies for a long time. ; When breakfasts are sponsored by fast-food companies and soda logos are emblazoned on our Academy bags, to me it is in direct conflict with the obligation we have as food and nutrition experts to consider the multiple lines of evidence about w…	While the internal debate over how the dietetics profession should navigate relationships with the food industry has been swirling for several years, it now has broken out of the professional circle and into the mainstream. Unfortunately, the implication in such coverage is that dietitians' credibility and reliability—things every dietitian holds dear—are on the line. [author perception] [profess…	"These ties reflect poorly on our credential, because anybody who wants to criticize dietitians can make such an easy argument. If we got rid of these ties, we would take away a huge source of criticism," Bellatti says. ;Not all dietitians believe the corporate sponsorship issue is problematic. "I believe this is a tempest in a teapot," says Neva Cochran, MS, RDN, LD, a nutrition communications c…	Barbara Ruhs, MS, RD, LDN, who has worked in public health, private practice, and supermarkets, doesn't see concerns with current sponsorships. "I welcome the opportunity to build these partnerships as a means to improve our food supply and the products sold in our supermarkets," ; According to Amy Myrdal Miller, MS, RDN, founder and president of Farmer's Daughter Consulting, "Working with sponso…	Quote: "These ties reflect poorly on our credential, because anybody who wants to criticize dietitians can make such an easy argument. If we got rid of these ties, we would take away a huge source of criticism," Bellatti says. Author: While the Academy declined to make any new comments regarding its corporate sponsorship program for this article, it referred to a March 2013 interview with Today's…			Data_Extraction (Original search)	Yes	Yes	Yes	Yes	Yes	No	Yes	No
PARN	2017	Member Attitudes to Commercial Collaborations and Partnerships	United Kingdom	Not stated	Gauge member attitudes towards the BDA’s commercial collaborations and partnerships	Report	Mixed methods: Quantitative survey (of the full BDA membership: 532 responses were received from members of the BDA between 18 November 2016 and 19 January 2017. The majority of respondents (94%) are full members, and 67% of full members have been qualified as dietitians for more than 10 years. 74% of respondents reside in England, with a further 12 per cent residing in Scotland, seven per cent a…	Sponsorship of professional body/organisation; industry partnership/collaboration with professional body/nutrition organisation	Nutrition professionals; nutrition/health organizations	Food; beverage; BMS; med tech/devices; pharmaceutical	Not present [From website: The Professional Associations Research Network is a non-profit membership organisation for professional bodies, offering expertise, experience and perspective on key issues in the sector through research, consultancy, networking, events and training.]	Not stated	Not stated	Not stated	Observed: collaborative partnership(s) and/or sponsorship are used to support areas of the BDA’s activities: BDA publications; funding for branch or specialist group meetings; members are frequently offered sponsorship support from companies: supporting research directly or indirectly. Observed [Industry perspectives]: Abbott Nutrition has obtained feedback and advice from the BDA membership via …	Observed: Collaborative partnerships and/or sponsorship, and the industry sectors that the BDA work with: 16 respondents state that the BDA risks losing its credibility due to commercial collaborations, and that the dietetic profession’s integrity is being undermined; 11 members are concerned that there is the potential for the public to interpret collaboration as endorsement; 5 members suggested…	Observed: Half of respondents agree that it is acceptable for the BDA to generate unrestricted funds through collaborative partnerships or sponsorship, with 16 per cent of respondents ‘neither agreeing nor disagreeing’. Forty per cent of respondents are satisfied with the BDA’s current collaborative partnerships and/or sponsorship arrangements. Furthermore, five per cent of members suggest that t…	Observed: Corporate membership: 41% of respondents strongly agree, agree or agree somewhat that the corporate membership fits the BDA’s core principles: (26% neither agree nor disagree): 2 members who strongly agree with the above suggest that corporate members help to showcase dietetics and disseminate public health messages; 2 other respondents state that corporate members allow dietitians to b…	Observed: Collaborative partnership and/or sponsorship arrangements with the BDA that members consider to best support their needs as dietitians - When members were asked how the BDA could best support their needs both as a dietitian and as a member of the BDA, 5% of members suggest that there should be no restrictions on collaborative partnerships/sponsorships. 40% of dietitians are satisfied wi…	N/A		Additional articles - expert	Yes	Yes	Yes	Yes	Yes	Yes	No	No
Peregrin	2020	Identifying and Managing Conflicts of Interest	United States	No	Provides guidance for recognizing COIs and offers strategies for mastering these ethical conundrums.	Journal article	Narrative [Ethics in practice]	Management of COI by professional bodies; Professional practice	Nutrition professionals ; nutrition/health organizations	Food	Present: STATEMENT OF POTENTIAL OF CONFLICT INTEREST No potential conflict of interest was reported by the author. FUNDING/SUPPORT There is no funding to disclose	No	No	No	There are many employment opportunities for dietetic professionals and it’s quite easy to have multiple part-time activities,” explains Lacey. “You could be working for a food company and at the same time be working part-time for a health care organization. The challenge is to separate those two roles so that you don’t let the interest of one of your employers inappropriately influence the respon…	“I think that bias can creep into a decision, especially if it’s a step-by-step process where the first step doesn’t seem like it is problematic, and then the second step takes you a little deeper into the potential for a conflict of interest, and then all of a sudden you’ve got yourself into a position where you are making decisions that no longer may be in the best benefit of your organization …	Author: Collaboration between members of the Academy of Nutrition and Dietetics (Academy) and the food and nutrition industry, as well as members of academia, can result in innovative research that fills the gaps in the science of food and nutrition. These relationships—when established under the standards outlined in the Code of Ethics for the Nutrition and Dietetics Profession and in the Academ…	“If you’re paid to do something, and to make a decision in a certain direction, then that is a very blatant conflict of interest,” explains Vogelzang. “But I think there’s other ways that dietitians may also be lured into a breach . . . it could be prestige—it could be entree to social circles that are coveted.” ; Author: Despite the potential for COIs, relationships with for-profit industry, aca…	Integrity in personal and organizational behaviors and practices (Autonomy) is ‘nutrition and dietetics practitioners shall disclose any conflicts of interest, including any financial interests in products or services that are recommended. Refrain from accepting gifts or services which potentially influence, or that may give the appearance of influencing professional judgment,’” ; You have to mak…			Data_Extraction (Forward citation mapping)	Yes	Yes	Yes	Yes	Yes	No	Yes	No
Pereira	2016	Conflict of interest in the training and practices of nutritionists: regulation is necessary	Brazil	Not stated	Carry out a narrative review about the influence of the food industry on nutrition education.	Journal article	Narrative [Narrative litterature review]	Nutrition professional education/CPD	Nutrition professional ; nutrition/health organizations; policy-makers; academics	Food; pharmaceutical	Not present	No	Not stated	Not stated	Partnerships between health organizations and industry. Participation of dietitians and students in industry sponsored scientific events (Simons, M. 2013). Scientific materials distributed by industry in scientific events. These companies have also offered internships to for nutrition students. Regarding the connection of professors to the food industry, through consultancies or receiving funding…	Give credibility to the industry by linking the brand of institutions recognized for defending public health to the products developed by them, overshadowing negative aspects related to the consumption of their products and thus help to build consumer loyalty [cited article Freedoff and Brownell] [public] In addition, these actors end up advertising industry's propaganda [27], endorsing their act…	Not stated	Not stated	It is essential that act and make decisions autonomously, independently and impartially to the influence of private interests, and occur within the highest quality standards and ethical principles (55), prioritizing the health of the population and not being influenced and not be influenced by eventual benefits received (institutional management context)./Restricting the access of of industry rep…			Data_Extraction (Original search)	Yes	Yes	Not stated	Not stated	Yes	No	No	Yes
Piaggio	2020	Corporate sponsorship and health halo for ultra-processed products	Argentina	No	Describe the characteristics of corporate sponsorship during the 21st International Congress of Nutrition provided by food companies, and to analyse the measures proposed by the organizers to deal with prospective conflicts of interest.	Journal article	Qualitative [documentary analysis and participant observation]	sponsorship/involvement of industry in scientific events	Nutrition professionals	Food; beverage; BMS; pharmaceutical	Present: Funding: No specific funding was received for this study. LP was supported by her permanent job at the Ministry of Health of Buenos Aires City Government, institution that awarded a scholarship to attend the Congress. AS was supported by her work as a teacher of Anthropology and her participation in the Anthropology and Health Program of the Faculty of Philosophy and Literature, Buenos A…	No	No	No	The 21st IUNS Congress was held in Buenos Aires, Argentina, in 2017, in a five-star hotel located in the financial district. There were 3,038 participants. The scientific programme comprised 24 satellite symposia, 6 plenary lectures, 40 special lectures, 108 parallel symposia, and 28 sponsored symposia. It was sponsored by large companies producing foods, additives, diet supplements (Internationa…	There is an increasing concern within the scientific community regarding the impact of corporate sponsorship of congresses and seminars. It has been argued that such sponsorship may condition the contents of scientific discussion, facilitating the dissemination of industry-funded research, thus influencing the vision of health-care professionals towards companies, brands, and products exhibited i…	Mixed- Acceptability - Acceptable : Even some authoritative voices echo these narratives favouring the “Big Food”, for instance in the Congress’ opening session: “Many in our field treat the food industry with a level of antagonism that blocks constructive dialogue. If global multinationals are part of the problem they must surely be part of the solution” (Prentice, 2017a).; Author - Non-Acceptab…	Not stated	This special arrangement was presented by the organizing committee as a way to differentiate the commercial aspect from the scientific one during the Congress experience. This was explained on a poster next to the entrance: “Following the directives of the ethics committee, this space has been designated for commercial activity exclusively”. ; Consequently, transparency in the statement of fundin…			Backward articles	Yes	Yes	Yes	Not stated	Yes	Yes	No	No
Portman	2016	Making the healthy choice: Exploring health communication in the food system	United States	Not stated	Analyze the ways in which they navigate both commercial and health messaging from industry groups at their largest organizational meeting.	Thesis	Qualitative (Field observations & semi-structured interview)	Sponsorship of professional body/organisation;	Nutrition professionals	Food; beverage	Not present	No	Not stated	Not stated	The annual Food and Nutrition Conference and Expo (FNCE) also invites industry to operate booths where they are able to interact with RDNs and give out information and samples. The messaging present within the Expo is extensive; booths give out brochures, pamphlets, samples, research study publications, and other paraphernalia. There are also live demonstrations and ample opportunities for one-on…	The difficulty in interpreting messages was a hallmark of almost every conversation that I had with RDNs; oftentimes, there was even disagreement about the nature of messages within interviews themselves. These varied interpretations indicate that the messaging landscape is complex; RDNs interpreted messages as either health promotion, commercial promotion or a mixture of the two. This finding re…	For many, the improvements to the Expo over the past decade seemed to indicate a change in the nature of messages. As Kate explained, “If you would have asked me 15 years ago, I probably would have said it’s more marketing based maybe, but I think I would say it’s probably more informative.” These RDNs viewed the Expo as a conduit for health promotion by raising awareness about new studies and re…	These RDNs viewed the Expo as a conduit for health promotion by raising awareness about new studies and research. Grace described messages at the Expo as a “trigger for learning” and Mark characterized the Expo as a place to “gauge what is going on in the world and look at sort of health trends or perceived health trends.” ; Additionally, knowing about available products was useful for RDNs’ serv…	For RDNs that were disenfranchised with the Expo, the best way to deal with certain booths was to avoid them altogether. RDNs that employed avoidance were proactively protecting themselves against the coercive nature of commodification through misleading advertising claims.; For a number of RDNs, instead of avoiding messages altogether, they relied upon their professional judgment to assess the c…	Seroˆdio PM, McKee M, Stuckler D. Coca-Cola—a model of transparency in research partnerships? A network analysis of Coca-Cola’s research funding (2008- 2016). Public Health Nutr 2018;21:1594–607.		Data_Extraction (Original search)	Yes	Yes	Yes	Yes	Yes	Yes	No	No
PotvinKent	2020	The physical activity and nutrition-related corporate social responsibility initiatives of food and beverage companies in Canada and implications for public health	Canada	Not stated	To describe the nature and targeted demographic of physical activity and nutrition-related CSR initiatives of large food companies in Canada and to compare companies who participate in the Canadian Children’s Food and Beverage Advertising Initiative (CAI), a self-regulatory initiative aimed at reducing unhealthy food advertising to children, with non-participating companies	Journal article	Documentary analysis	CPA	health professionals ; academics ; community	Food; beverage	Present: Competing interests In 2018, EP received a small honorarium from the Stop Marketing to Kids Coalition, a group of health organizations in Canada advocating for food marketing restrictions in Canada. No other author has a conflict of interest to declare.	No	No	No	Observed: The education-oriented CSR initiatives included funding for EatTracker (n = 1), a consumer resource developed by Dietitians of Canada that helps track nutrient intake (EATracker”: “Nestlé Canada wants to help Canadians make the right food and activity choices. EATracker is a tool produced by the Dietitians of Canada (and developed with a technical grant from Nestlé Canada) to help indiv…	Unfortunately, many products sold by the examined food and beverage companies are thought to be incon- gruent and sometimes in conflict with the health- oriented nature of their CSR initiatives. As such, these initiatives may associate participating companies and their products or brands with positive health attributes, a phenomenon known as the “health halo” effect [15]. Indeed, research has sho…	Not stated	Not stated	As such, the beneficiaries of food industry funding and support should consider the unintended consequences and conflicts of interests that arise from engaging with the food industry and should carefully weigh the risks and benefits associated with such engagement. ; A case can be made for encouraging non-food and beverage companies to sponsor health related initiatives and programs. In this way,…			Data_Extraction (Original search)	Yes	Yes	Not stated	Not stated	Yes	Yes	No	No
Reitshamer	2012	Members' Attitudes Toward Corporate Sponsorship of the Academy of Nutrition and Dietetics	United States	Not stated	Investigate attitudes of Academy members regarding corporate sponsorship [January-March 2011]	Journal article	Quantitative [survey]	sponsorship of professional body/organization,	Nutrition professionals ; nutrition/health organizations	Food; beverage; pharmaceutical	Not present	No	Not stated	Not stated	Authors: Large corporations have been sponsoring the activities of various professional health care organizations, like the Academy of Nutrition and Dietetics (the Academy), for years.11 Managing a large association takes capital; in 2011, Academy expenses totaled just under $35 million; membership dues of just over $11 million were insufficient to cover these costs of doing business.12 Since 200…	Authors: Sponsors aid in giving the Academy a higher public profile, allowing for more programming and increasing members’ interest in the Academy.15 However, as noted by Ludwig and Nestle, the benefits to the company may outweigh the benefits to the Academy; vis-à-vis their sponsorship, companies like Coca-Cola and their products are given a market advantage, with access to leaders and decision …	Authors: Since this sponsorship program began [new corporate relations sponsorship program in 2007], individuals and groups (some members and some nonmembers of the Academy) have been decrying the Academy’s decision to partner with companies such as Coca-Cola, PepsiCo, General Mills, Kellogg’s, Mars, and Unilever.20–33 Contrary to these anecdotes, however, Academy corporate relations staff say th…	Sponsors aid in giving the Academy a higher public profile, allowing for more programming and increasing members’ interest in the Academy.15 ; Authors: Managing a large association takes capital.	Additionally, most respondents agreed that members should have a say in deciding who should be Academy sponsors (83%). Almost all respondents (97%) felt that the Academy should verify that a sponsor’s corporate mission is consistent with that of the Academy prior to accepting them as a sponsor ; The most frequent theme that emerged (21% of those who provided comments) referred to the need for str…			Data_Extraction (Original search)	Yes	Yes	Yes	Yes	Yes	Yes	No	No
Rey-López	2019	Research partnerships between Coca-Cola and health organizations in Spain	Spain	Not stated	Describe the scope of partnerships between Coca-Cola and health organizations in Spain, examining marketing strategies contained in scientific papers funded by Coca-Cola.	Journal article	Documentary analysis	sponsorship of professional body/organisation ; Partnership/collaboration with professional body	nutrition/health organizations	Beverage	Present: This work did not received any type of funding to be conducted. JPRL is supported by a Postdoctoral fellowship from the University of Sydney (Australia) (Project Code: U2334). Conflicts of interest: None declared.	No	No	No	The main aim of the established collaborations was educational, organization of Congresses, Symposiums and Conferences (in 66 organizations).Spanish Academy of Nutrition and Dietetics, Spanish Society of Nutrition and Endocrinology, Spanish Foundation of Dieticians and Nutritionists, Iberoamerican Nutrition Foundation (FINUT) Spanish Heart Foundation, Spanish Nutrition Foundation (FEN) received t…	Partnerships between health professionals and industries that harm public health should be viewed as ‘marketing’ strategies that the soda industry deploys to safeguard their profits.36 [literature] [public] The lack of transparency found in this study among authors and organizations sponsored by Coca- Cola demonstrates that organizations related with health (whose mission should be to promote hea…	Not stated	Not stated	Therefore, it seems urgent to promote a set of initiatives (i.e. regulations) to protect peoples’s health. We provide evidence that biomedical research funded by this beverage company is serving its commercial objectives that, in many cases, are at odds with efforts to improve population health.			Data_Extraction (Forward citation mapping)	Yes	Yes	Not stated	Not stated	Yes	Yes	No	No
Richards	2015	Corporate Social Responsibility programs of Big Food in Australia: A content analysis of industry documents	Australia	Not stated	Examine Corporate Social Responsibility (CSR) tactics by identifying the key characteristics of CSR strategies as described in the corporate documents of selected ‘Big Food’ companies.	Journal article	Documentary analysis	CPA	Community (consumers/ parents / children)	Food; beverage [Coca Cola; McDonald’s; PepsiCo; Nestlé; Mars; Mondeléz International (owner of Kraft and Cadbury)]	Present: The authors have stated they have no conflict of interest.	No	No	No	The fourth strategy involves co-opting policy makers and health professionals. To undermine public health intervention and policies, Big Food promote partnerships with health experts and professional organisations.3,16 ; Activities relating to Partnerships centred around two key themes, one of which involved partnerships with professional organisations and associations (n=14). McDonald’s, for ins…	An alignment with ‘credible’ organisations: Big Food corporations also appear to be using CSR strategies in effort to align themselves with respected, credible organisations and events in an attempt to transfer these qualities to their own brand. For example, Nestlé has affiliated itself with numerous professional and not-for-profit organisations. Big Food companies could potentially position the…	Not stated	Not stated	Not stated			Data_Extraction (Forward citation mapping)	Yes	Yes	Not stated	Not stated	Not stated	Yes	No	No
Saboia	2018	I am with you: A netnographic analysis of the Instagram opinion leaders on eating behavior change	Portugal and Brazil	Not stated	Explore the influence processes of online opinion leaders, such as health professionals and non-professional, on the food behavioral change of their followers on online social networks	Journal article	Netnography observation study	Professional practice (social media use)	Nutrition professionals (113 Brazilian nutritionists and 39 Portuguese nutritionists observed); patient opinion leaders; 'healthy lifestyle' opinion leaders	Food	Not present	No	Not stated	Not stated	Regarding the promotion of third-party products and services, the dissemination of food brands in the profile of Brazilian nutritionists was not observed. This was confirmed in nutritionist videos as they reported that had been warned by their professional council not to promote food brands. However, the same did not happen in Portuguese nutritionists who show videos of received products, with fo…	Not stated	Not stated	Some make their own brand of products or services on Instagram and disseminate them. In other cases, they work to advertise products and services for a third party. This may be due to a large number of followers and as a way to generate income.	Brazlian nutritionists reported that they had been warned by their professional council not to promote food brands			Data_Extraction (Forward citation mapping)	Yes	Not stated	Not stated	Yes	Yes	Yes	No	No
Serodio	2020	Evaluating Coca-Cola's attempts to influence public health 'in their own words': analysis of Coca-Cola emails with public health academics leading the Global Energy Balance Network	United States	Not stated	Evaluate the extent to which Coca-Cola tried to influence research in the Global Energy Balance Network, as revealed by correspondence between the company and leading public health academics obtained through Freedom-of- Information (FOI) requests.	Journal article	Documentary analysis	CPA	Policy-makers ; health professionals ; academics	Beverage	Present: Acknowledgements: None. Financial support: D.S. and P.S. are funded by a European Research Council Grant: 313590- HRES. D.S. is also funded by the Wellcome Trust. P.S. is funded by the Independent Social Research Foundation. G.R. is funded by the non-profit organisation US Right to Know, engaged in advocacy and research, with grants from the Organic Consumers Association ($807 500), Dr B…	No	Yes	Yes	One mechanism associated with this practice is to ‘participate in and host scientific events.’ Emails found that senior officials from Coca-Cola offered to coordinate meetings on the GEBN. On 29 June 2015, Stacia Lupberger, a registered dietitian and GEBN Project Manager at the UC, emailed Peters, Blair, Hand, Hill and other supporting staff that she had a productive meeting with Clyde Tuggle (Co…	Not stated	Not stated	Not stated	Not stated	aker P, Melo T, Augusto Neves P, Machado P, Smith J, Piwoz E, et al. First- food systems transformations and the ultra-processing of infant and young child diets: a synthesis of data and literature on the determinants, dynamics and consequences of the global rise in milk formula consumption. Maternal Child Nutr. 2020;17(2):1–18.; 146. Piwoz EG, Huffman SL. The impact of marketing of breast-milk s…		Data_Extraction (Original search)	Yes	Not stated	Not stated	Not stated	Not stated	Yes	No	No
Shafer	1996	Position of the American Dietetics Association: Nutrition education for the public	United States	Yes	Outline strategies for nutrition professionals to educate consumers	Journal article	Position paper	Professional practice - Public Education	Nutrition professionals ; nutrition/health organizations	Food	Not present	Not stated	Not stated	Not stated	Additionally, partnerships with a wide variety of organizations, including retailers, food producers, and health professionals, help extend the number and reach of program activities.; The need for collaborative nutrition education efforts : In view of the limited resources for nutrition education in the United States and worldwide, and the multitude of competing messages, it is increasingly, and…	Not stated	Acceptable : Public/private partnerships can advance nutrition education efforts by helping to ensure the delivery of consistent messages and the implementation of a multiple reinforcing strategy. Perhaps most importantly, however, such partnerships can combine ressources to achieve an effective nutrition education program, more than any one party may be able to accomplish alone	Public/private partnerships can advance nutrition education efforts by helping to ensure the delivery of consistent messages and the implementation of a multiple reinforcing strategy. Perhaps most importantly, however, such partnerships can combine ressources to achieve an effective nutrition education program, more than any one party may be able to accomplish alone.; Implication : This project r…	Not stated			Backward articles	Yes	Not stated	Yes	Yes	Not stated	No	No	No
Scheffer	2015	Formation des diététiciens et esprit critique - Comment favoriser l'indépendance professionnelles et une pratique réflexive du métier	France	Not stated	Outline what opposes critical thinking development in dietetics courses in France; Identify what models and research could be done to favor reflexivity and independence in relation with industry influence	Book	Qualitative: Participant observation; interviews	Nutrition professional education/CPD	Nutrition professionals ;	Food; pharmaceutical	Not present	Not stated	Not stated	Not stated	During the first year of the training, we received the visit of Matin Céréale, a trade union like Nestle or Kellogg's who products breakfast cereals. A dietitian came to present a power point during a 2 hours class of nutrition, and asked us to take class notes as an usual class. Two other person was in the class with presented theirself. It turned out, after I asked them, that it was another die…	Critical thinking as I have defined it could fall within this framework of "the global context of public health". The president of AFDN is not fooled by the divergences in the logic of the food industry and dietetics: “The agrifood industry does not have the same logic as dieticians, they have a commercial objective, certainly with a clear concern for public health. (...) It is true that [manufac…	For me this was a marketing operation disguised under a cloak of so-called scientific studies presented by a dietician who gave credit to the intervention, while the power point was not written after her, but by the communication unit of Matin Céréales, of which we had a representative in the room in the person of this young woman with a post-graduate diploma in communication. But for the student…	Influence food industry and their products : It is true, however, that our interviews revealed a certain ignorance of the students with regard to political culture in general. Most of the BTS students that I have worked with are graduating from the Bac, or have done a university year before realizing that they wanted to return to training with a high school-type framework in order to be able to w…	Education : As a teacher, there is no book in France taking the influence of the food industry on dietetics and nutrition as an object as was done in the United States with the book Food Politics of the internationally recognized scholar Marion Nestle. However, much of what it puts forward is transferable to the French situation as I have shown it to me on numerous occasions. Dietetic teachers co…			Additional articles - expert	Yes	Yes	Yes	Yes	Yes	Yes	No	No
Simon	2013	And Now a Word From Our Sponsors - Are America’s Nutrition Professionals in the Pocket of Big Food?	United States	No	Document ASN corporate sponsorship and related issues	Report	Narrative	Sponsorship of professional body/organization; industry partnership/collaboration with professional body/nutrition organisation	nutrition/health organizations	Food; beverage; biotechnology/agro-chemical; pharmaceutical	Not present	Not stated	Not stated	Not stated	Findings:• Beginning in 2001, AND listed 10 food industry sponsors; the 2011 annual report lists 38, a more than three-fold increase.• The most loyal AND sponsor is the National Cattleman’s Beef Association, for 12 years running (2001-2012). • Processed food giants ConAgra and General Mills have been AND sponsors for 10 of the last 12 years. • Kellogg and the National Dairy Council have been AND …	Why does it matter? As this report will show, the food industry’s deep infiltration of the nation’s top nutrition organization raises serious questions not only about that profession’s credibility, but also about its policy positions. The nation is currently embroiled in a series of policy debates about how to fix our broken food system. A 74,000-member health organization has great potential to …	Acceptable at some conditions : • Almost all RDs surveyed (97 percent) thought the Academy should verify that a sponsor’s corporate mission is consistent with that of the Academy prior to accepting them. ; • A majority of RDs surveyed found three current AND sponsors “unacceptable.” (Coca-Cola, Mars, and PepsiCo.) ; Acceptable : Registered dietitian Elizabeth Lee reported being “quite taken aback…	Income : In 2011, AND generated $1.85 million in sponsorship revenue, which represents about 5% the total revenue. This is down from 9% in both 2010 and 2009.• For the AND Foundation, corporate contributions were the single largest source of revenue in 2011: $1.3 million out of a total of $3.4 million or 38 percent. • In 2011, the AND Foundation reported more than $17 million in net assets, more …	• Almost all RDs surveyed (97 percent) thought the Academy should verify that a sponsor’s corporate mission is consistent with that of the Academy prior to acceptsing them.; Recommendations 1) Greater Transparency: AND should make more details available to the public (or at least to members) regarding corporate sponsorship—far beyond what it currently provides in its annual reports. 2) Request In…			Backward articles	Yes	Yes	Yes	Yes	Yes	No	Yes
Simon	2015a	And Now a Word From Our Sponsors - Is the Dietitians Association of Australia in the Pocket of Big Food?	Australia	No	Document DAA corporate sponsorship and issues arising	Report	Narrative	Sponsorship of professional body/organization; corporate partnerships; industry partnership/collaboration with professional body/nutrition organisation	nutrition/health organizations	Food; beverage; BMS	Not present	Not stated	Not stated	Not stated	According to its 2013 annual report, DAA received $661,000 from corporate sponsors in 2013, down slightly from $700,000 in 2012.9 DAA depends on its corporate partners for roughly 15 percent of its annual budget,10 and sponsorship income is the third largest source of revenue after membership dues and conference fees. (Meat and Livestock Australia, Nestle, Dairy Australia, Unilever, Eff Nutrition…	Credibility : The 2013 report, “And Now a Word from Our Sponsors,” also from Eat Drink Politics, found that the Academy of Nutrition and Dietetics in the United States has a serious credibility problem due to its myriad conflicts with the junk food industry.4 For example, dietitians can earn continuing education credits from Coca-Cola and PepsiCo, and at their annual meeting, attend sponsored ses…	WAS A DAA MEMBER PUSHED OUT OF HER PROFESSION FOR SPEAKING UP? A special page on the DAA website lists only one name as being “not eligible” as a dietitian. DAA says Melanie Voevodin has been stripped of her earned credentials “due to an unresolved complaint and disciplinary process.”57 According to Voevodin, the trouble started when she raised questions about potential conflicts of interest with…	DAA Denies Influence According to one account, when the DAA formed partnerships with Kellogg’s, Unilever, Nestlé and other food manufacturers in 2005, some expressed concern that it would “affect the organization’s ability to criticize the marketing of junk food to children and to take a strong stand on consumer-friendly food labelling.”50 Meanwhile the DAA defends its partnership program, pointi…	DAA says that corporate sponsors’ joint activities must be consistent with the organization’s nutrition principles but no details are offered in policy documents. To the contrary, in DAA’s “Policy for Acceptance and Dissemination of Advertising,” which includes trade shows, there is no mention of nutrition principles at all.54 Also, the policy requires partnerships and sponsorships to be evaluate…			Backward articles	Yes	Yes	Yes	Yes	Yes	No	Yes
Simon	2015b	Nutrition Scientists on the Take from Big Food - Has the American Society for Nutrition lost all credibility?	United States	No	Describe and critics American Society for Nutrition ties with industry	Report	Narrative	Sponsorship of professional body/organization; corporate partnerships; industry partnership/collaboration with professional body/nutrition organisation	nutrition/health organizations;	Food; beverage; biotechnology/agro-chemical	Not present	Not stated	Not stated	Not stated	For their financial contributions, sustaining partners receive “print and online exposure, annual meeting benefits, and first choice to sponsor educational sessions, grants, awards and other opportunities as they arise.”5 In other words, food, beverage, supplement, biotech, and pharmaceutical industry leaders are able to purchase cozy relationships with the nation’s top nutrition researchers. ; A…	As with other health professional organizations, such as the Academy of Nutrition and Dietetics1 and the American Academy of Family Physicians,2 ASN has many problematic ties with the food and beverage industry. These ties can taint scientific objectivity, negatively impact the organization’s policy recommendations, and result in industry-friendly research and messaging that is shared with nutrit…	Not acceptable - implied	Not stated	In order to bolster its credibility, reflect objective science that has the public’s best interest in mind, and hold the food industry more accountable, it is paramount that ASN reconsider its financial ties to the junk food industry. Certainly its members, and the public, deserve better.			Backward articles	Yes	Yes	Yes	Not stated	Yes	No	Yes
Smith	2014	Turf wars and corporate sponsorship: Challenges in the food system and the Academy of Nutrition and Dietetics	United Kingdom	Not stated	Explore how taken-for-granted discourses, power relationships, and unquestioned norms are challenged, reinforced, and (re)constructed within the Academy.Specifically, this study analyzed two challenges to the Academy and the dietetics profession: claims to professional expertise and a debate surrounding the Academy’s corporate sponsorship.	Thesis	Qualitative (semi-structured interview; ethnographic observations)	sponsorship of professional body/organization ; professional practice	Nutrition professionals ; nutrition/health organizations	Food; beverage	Not present	No	Not stated	Not stated	Of particular note in Figure 2 is the $2,079,751 in corporate sponsorship revenue, representing approximately 6% of all revenues (AND annual report, 2012). Notably, it is unclear if this percentage is exhaustive of all funding received from corporate sponsors or if addition funding from corporate sponsors is included in the programs and meetings, advertising, and/or publications categories. ; Bit…	In recent years, the Academy has been criticized for being sponsored by large food companies, including Coca-Cola, PepsiCo, Unilever, and Kraft, amongst others. Does sponsorship enable or impede the Academy’s ability to promote sound nutrition? In a climate of increasing corporate consolidation and pubic health crises, the answers to this question and others have far reaching impacts on our food …	Observed: I found that the Academy has a sub-group of health activists that are unified through their holistic approach to nutrition. These health activists attempted to address complaints about the Academy’s corporate sponsorship program but lacked a unified vision for their efforts. Author: In recent years the Academy’s practices of corporate sponsorship have become increasingly scrutinized, bo…	Author: Proponents of the Academy’s sponsorship program argue that corporations offset the Academy’s costs, lessening the financial burden for members. Sponsorships can also provide access into the food industry, creating opportunities for dietitians to make positive nutritional changes from the inside (Hiatt, 2010). Author: In response, the Academy has denied that sponsors influence the Academy’…	Author: Within the Academy, the Hunger and Environmental Nutrition (HEN) dietetic practice group has publicly criticized the Academy’s corporate sponsorship practices. In 2012, the group’s leadership established a taskforce to address the debate. To date, the taskforce has resulted in new guidelines to govern HEN’s own corporate sponsorship program and a request to the Academy to adopt similar gu…	Cohen, D. 2009. Conflict of interest and RD practice. Resume: College of Dietitians of Ontario.; Gomes, F.D.S. 2015. Conflicts of interest in food and nutrition. Cadernos De Saude Publica 31 (10): 2039–2046. ;Marais, D., M. Marais, J. Visser, C. Boome, and D. Taylor. 2012. What do dietetics students think professionalism entails? African Journal of Health Professions Education 4 (1): 28–33.; Nort…		Data_Extraction (Original search)	Yes	Yes	Yes	Yes	Yes	Yes	No	No
Steele	2020	Pushing partnerships: corporate influence on research and policy via the International Life Sciences Institute	United States	Not stated	Test the proposition that the International Life Sciences Institute (ILSI), one prominent non-for profit in international health and nutrition research, promotes industry positions.	Journal article	Documentary analysis	CPA ; industry partnership/collaboration with professional body/nutrition organization	policy-makers ; academics ; nutrition/health organizations health professionals	Food; beverage; biotechnology/agro-chemical; pharmaceutical	Present: Acknowledgements: None. Financial support: This study was kindly supported by the Laura and John Arnold Foundation. Conflicts of Interest: S.S. has none to declare. D.S. is funded by a European Research Council Grant: 313590-HRES. D.S. is also funded by the Wellcome Trust. G.R. is funded by the non-profit organisation, U.S. Right to Know, whose major donors include the Organic Consumers …	No	No	Yes	In a reply email to Malaspina, Suzanne ‘Suzie’ Harris, then- Executive Director of ILSI, answers his enquiry about the adoption of ILSI’s guidelines by saying: The meeting yesterday was very successful. Four professional societies – ASN, IFT, AND (new name for the ADA) and IAFP (International Association for Food Protection) – all agreed to endorse the pub- lic-private partnership approach and wi…	It is widely acknowl- edged that researchers’ and professionals’ ties to industry have the potential to influence their objectivity, enabling industry-friendly research and messages to reach the public in ways that veil any potential influence(1) [literature] [public]	Not stated	Not stated	Not stated	1. Freedhoff Y , Hébert PC. Partnerships between health organizations and the food industry risk derailing public health nutrition. CMAJ 2011;183:291-2.		Data_Extraction (Original search)	Yes	Yes	Not stated	Not stated	Not stated	Yes	No	No
Stein	2017 [Note: reprint of a 2013 article] - classifying as 2013	Advancing the dietetics profession through the Foundation’s philanthropy	United States	Not stated	To outline the American Dietetic Association/Academy of Nutrition and Dietetics' Foundations's philanthropy activities	Journal article	Narrative [commentary]	sponsorship of professional body/organization,	nutrition/health organizations	Food; pharmaceutical	Present: Statement of Potential Conflict of Interest: The author has no potential conflict of interest to disclose. ; This project was made possible through a generous donation by Alice Wimpfheimer, MS, RD, CDN.	No	No	No	For example, in 1993, when the Ross Award in Women’s Health (since renamed the Abbott Nutrition Award in Women’s Health) was established to honor registered dietitians (RDs) who make significant contributions to this important field, the Foundation was in the midst of its campaign to promote the connection between nutrition and women’s health.; Additional awards include the Food and Culinary Prof…	Not stated	Not stated	That is, would dietetics be able to operate without the Academy of Nutrition and Die- tetics* Foundation? Although a philan- thropic organization that supports an allied health profession may not be essential to the delivery of practice, it certainly is vital in furthering an asso- ciation’s goals and making an impact on the country—on the world—through endowed initiatives that fulfill some of th…	Not stated	Simon M. Appetite for profit: how the food industry undermines our health and how to fight back. New York: Nation Books; 2006.;Nestle M. Food politics: how the food industry influences nutrition and health. Berkeley. London: University of California Press; 2002.		Data_Extraction (Original search)	Yes	Not stated	Not stated	Yes	Not stated	No	Yes	No
Stein	2015	Advancing Health through Sustained Collaboration: How the History of Corporate Relations Extended the Academy’s Reach	United States	Unclear	Outline how the history of corporate relations extended the Academy of Nutrition and Dietetics’ reach	Journal article	Narrative	Sponsorship of professional body/organization; industry partnership/collaboration with professional body/nutrition organisation	nutrition/health organizations	Food; beverage; pharmaceutical	Not present	No	Not stated	Not stated	Various sponsor projects and collaboration ; Academy's Corporate Sponsors ; Professional Development and FNCE In 2007, when changes to the corporate relations sponsorship program were implemented, a major shift in the pro- fessional development and educational session programming at FNCE was made: Educational programming was no longer available for sponsorship. Although the Professional Develop- …	As corporate relationships were in the early stages of gaining traction across the nonprofit sector, the de- lineations as to what members and the public would accept were not firmly established and were somewhat blurry. And thus cropped up some great les- sons about the real costs—actual dollars and public trust—of doing it wrong.	Mixed acceptability -W HEN THE CONCEPT OF corporate alliances*— pairing up profit- motivated corporations with cause-motivated associations— was introduced in the 1980s, it was at first considered an unlikely and un- comfortable union.†But as this arrange- ment became more widely accepted as the new reality for nonprofit and for-profit business models, there was some reticence among the associati…	FUNDING : W HEN THE CONCEPT OF corporate alliances*— pairing up profit- motivated corporations with cause-motivated associations— was introduced in the 1980s, it was at first considered an unlikely and un- comfortable union.†But as this arrange- ment became more widely accepted as the new reality for nonprofit and for-profit business models, there was some reticence among the associations dedicat…	Re-assure members : Of course, the relative newness of such programs as a business core competency and the varying beliefs about the purpose and benefits of such relationships has required a degree of self-reflection, as the Academy has crafted its ideal approach to work with industry. To attain the ultimate goal of a cohesive membership that recognizes the tremendous opportunities in corporate s…			Backward articles	Yes	Yes	Yes	Yes	Yes	No	Yes	No
Stover	2017	Nutrition science at a cross-road best practices from the ASN committee on public trust	United States	Not stated	Outline the American Society for Nutrition (ASN)' s Advisory Committee on Ensuring Trust in Nutrition Science's activities relating to recommending best practices for sustaining public trust in all of ASN’s collaborative undertakings with stakeholders across sectors and disciplines	Journal article - Published conference abstract	Narrative	mangement of COI by professional bodies	nutrition/health organizations; nutrition professional	Not stated; general COI	Present: Conflict of Interest disclosure: Patrick Stover: Consultant/ Advisory Boards: Raze Therapeutics; NHSc-Pamlab; Biofortis, Marabou Foundation, ASN Board	No	No	Yes	Not stated	Implementation of best practices is expected to uphold trust in nutritional science among all stakeholders, i.e., the public, industry, government, academia, and other nonprofit, nongovernmental organizations pertinent to the field of nutrition science. Their implementation also should help ensure objectivity, and comprehensiveness, achieve the best nutrition science, and assure required accounta…	Not stated	Not stated	The American Society for Nutrition (ASN) created an Advisory Committee on Ensuring Trust in Nutrition Science. The ASN charged the committee with recommending best practices for sustaining public trust in all of ASN’s collaborative undertakings with stakeholders across sectors and disciplines.	30.HorovitzB.Fakefat'sbigtest:olestra.USAToday1997Jun 9:Sect.B:1-2. 31.Procter&Gamble.Olean:professionalopinions:hearfromtheexperts [cited1998Aug20].Availablefrom:URL:www.olean.com		Data_Extraction (Original search)	Not stated	Yes	Not stated	Not stated	Yes	No	Yes	No
Tanrikulu	2020	Corporate political activity of the baby food industry: the example of Nestlé in the United States of America	United States	Not stated	Systematically identify and monitor the CPA of the baby food industry in the USA, shown by the activities of Nestlé, the largest industry actor in this sector in the country. (January and November 2018)	Journal article	Documentary analysis	CPA	Policy-makers ; nutrition/health organizations; health professional ; academics; school ; community	Food; BMS [Sole focus on Nestlé: its subsidiary Gerber; Gerber BabyNes; the Nestlé Nutrition Institute; the Nestlé-owned Wyeth Nutrition Science Center; the global operator Nestlé SA activities that were US-based]	Present: Competing interests The authors declare that they have no competing interests.Competing interests The authors declare that they have no competing interests	No	No	No	The company also disseminated information through its online support center called “Gerber Start Healthy, Stay Healthy Resource Center” (A224), where a Nestlé- backed team of nutrition experts, including Registered Dietitians (A224, A235, A380), International Board Cer- tified Lactation Consultants (A170, A224) and Breast- feeding Educators/Certified Lactation Educators (A235), provide informatio…	Nestlé built co- alitions with key opinion leaders such as: health professionals; researchers; civil society organisations; and local communities. Such alliances seem to help to create plat- forms that strengthen a company’s credibility and provide a forum to present arguments and take actions to influence public policies and programs. This may have influenced the AAP’s dietary guidelines for inf…	Not stated	Not stated	At a minimum, such measures should include efforts to improve transparency and accountability for any private-public interactions be- tween governments, health professional associations, civil society organisations and the private sector such as the food industry.			Data_Extraction (Original search)	Yes	Yes	Not stated	Not stated	Yes	Yes	No	No
Tappenden	2015	A Unifying Vision for Scientific Decision Making: The Academy of Nutrition and Dietetics’ Scientific Integrity Principles	United States	Yes	Outline the AND's scientific integrity principles	Journal article	Position paper	Management of COI by professional bodies ;	nutrition/health organizations	Not stated; General CoI	Present: STATEMENT OF POTENTIAL CONFLICT OF INTEREST No potential conflict of interest was reported by the authors. FUNDING/SUPPORT There was no funding for this article.	No	No	No	Another area of concern in the medical field has been the funding of professional education by industry, particularly in areas where professional education can influence practice. In the case of physicians, this is usually drug prescription or device selection, but for RDNs and nutrition and dietetics tech- nicians, registered, topics such as which nutrition supplement or food product to recommen…	Another area of concern in the medical field has been the funding of professional education by industry, particularly in areas where professional education can influence practice. In the case of physicians, this is usually drug prescription or device selection, but for RDNs and nutrition and dietetics tech- nicians, registered, topics such as which nutrition supplement or food product to recommen…	Acceptable at some conditions :IV. Funding of Professional/ Practice Education (D) Funding of professional education should be considered on a continuum similar to that presented for research projects. Policies must be developed to determine where on this continuum it is acceptable. Disclosure is of critical importance.	Not stated	IV. Funding of Professional/ Practice Education (D) Funding of professional education should be considered on a contin- uum similar to that presented for research projects. Policies must be developed to determine where on this continuum it is acceptable. Disclosure is of critical importance.; Funding of Public Education (D) Funding sources for public educa- tion should be disclosed in a way that …			Backward articles	Yes	Yes	Yes	Not stated	Yes	No	Yes	No
Tobin	1992	Cooperative Relationships Between Professional Societies and the Food Industry: Opportunities or Problems?	United States	Yes	Outline past and present policies on industry-professionals bodies relationships. Specific examples of cooperative relationships are discussed, weighing risks and benefits to the food company, the pro- fessional or voluntary organization,and the pub- lic. Guidelines are suggested for professional societies in evaluating different cooperative re- lationships, with the public’s health and nutri- ti…	Journal article	Narrative [Interview ; Case study [To determine current policies with respect to po- tential cooperative activities, we queried the Amer- ican Heart Association, the Society for Nutrition Education, the American Cancer Society, the American Diabetes Association, and the American Dietetic Association. ]	Industry partnership/collaboration with professional body/nutrition organization,	nutrition/health organizations	Food	Not present	No	Not stated	Not stated	Potentially, many different types of cooperative relationships can exist between food companies and professional and voluntary societies. These include, but are not limited to, five major categories. The first is product endorsements: a professional society recommends a product or makes a statement about its nutritional value as compared with some standard related to an aspect of health. The seco…	Table 2- Risks to Professional or Voluntary Organization Exchange of money for endorsement may cause skepticism on part of public and other professional groups about credibility of organization Risks reinforcing “good and bad food” myth Endorsement of specific food products unlikely to include emphasis on moderation and variety in a healthy diet Potential for compromising objectivity and independ…	Acceptable at some conditions : Both ideas and resources often can be shared when professional societies work with food companies. The formation of such alliances may be sensible and fruitful for some purposes, but when the goal to be addressed is public education, it is essential that the public’s health and nutritional well-being be the pri- mary consideration for both parties.	Benefits to Food Company Endorse food products : May increase sales of product, May increase exposure of product, May increase target market size, Provides new angles and opportunities for marketing and advertising product; Endorse a health message : May increase sales of food products on which message is provided, Promotes “healthy” image of company to consumers, Gains credibility from associati…	What steps, then, should professional societies take to develop cooperative ventures that are ben- eficial both to themselves and to their industry part- ners? A first step is obviously to come to a clear understanding of the society’s general goals. For most societies these are of at least two types: 1) internal goals that involve enhancing the reputa- tion and work quality of the professional s…		As had been the case in the early iteration of corporate relations, this restructured corporate relations spon- sorship program was no wholesale offer of access to the widely respected reputation of the Academy and its members: a commitment to and belief in the Academy’s goals in improving the health of the public and its key messages (see Sidebar) were non- negotiable. Furthermore, the Academy c…	Backward articles	Yes	Yes	Yes	Yes	Yes	No	Yes	No
Unknown	2005	Avoiding conflict of interest: a challenge for leaders in all professions	United States	Yes	Address three major areas where practitioners are often faced with ethical dilemmas: (1) purchasing; (2) edu- cational programs; and (3) patient care.	Magazine article	Narrative	Professional practice;	Nutrition professionals ; nutrition/health organizations	Not stated; general COI	Not present	Not stated	Not stated	Not stated	Author: There is a need for dietitians, food service directors, dietetic educators, and other leaders in our field to avoid even the slightest appearance of impropriety. This is particularly important today because of the increase in relationships such as “partnerships” and “alliances” that are being established by health care providers, professional organizations, and industry that tie them toge…	We live in a world where consumers have become increasingly skeptical about hidden agendas on the part of professional organizations, big business, and government agencies. When professionals avoid conflicts of interest, this not only helps them to achieve a high level of public trust but also enables them to be viewed as true professionals in the eyes of other members of the health care team.[au…	We live in a world where consumers have become increasingly skeptical about hidden agendas on the part of professional organizations, big business, and government agencies. As a result, there is a need for dietitians, food service directors, dietetic educators, and other leaders in our field to avoid even the slightest appearance of impropriety. ; The majority of respondents supported or strongly…	It appears that there is a growing trend for all professional associations in the nation to seek even more funding from industry. In fact, the HOD report described how survival may depend on being open to different ways of operating including enter- ing into relationships with industry. The major factors affecting the survival of pro- fessional association were reported to be: s Economic downturn…	Purchasing: The buyer is considered an agent of the organization for which he or she is buying. Ethical and legal responsibilities are automatically generated with this arrangement. Appropriate policies and procedures should be followed for this function; and they should indicate that the buyer is the legal agent for the department and that his or her loyalty is with the organization. McCann and …	(1) American Dietetic Association. Code of ethics for the profession of dietetics. J. Am. Diet. Assoc. 1988;88:1592-1593 and 1999;99:109-113. (2) Levine J, Gussow JD. Nutrition professionals’ knowledge of and attitudes toward the food industry’s education and marketing programs in elementary schools. J Am Diet Assoc. 1999;99:973–976. (2) Rosenthal B, Jacobson M, Bohm M. Feeding at the company tou…		Data_Extraction (Original search)	Yes	Yes	Yes	Yes	Yes	No	Yes	No
Fieber	2000	Ethics considerations in dietetics practice	United States	Not stated	Outline ethical considerations in dietetics practice - supplementary recommandation and selling and online counselling	Journal article	Narrative [practice applications]	Professional practice	Nutrition professionals ;	Pharmaceutical [supplements]	Not present	Not stated	Not stated	Not stated	Dispensing supplementation advice in the office or on the Internet and marketing supplements out of a private practice office have become available as additional sources of income. ; Selling supplements out of the office has also become a possibility for added income, says Fieber. But she suggest becoming familiar with ethics and the law - some mat prohibit such conflict of interest, whereas othe…	Revocation of licensure is a possible ramification [author] [observed]	Acceptable : Dispensing supplementation advice in the office or on the Internet and marketing supplements out of a private practice office have become available as additional sources of income. But before proceeding with any plans to take advantage of these opportunities, urges Lisa K. Fieber, MS, RD, Chair of the Nutrition in Complementary Care dietetic practice group, you should familiarize you…	"There is so much emphasis on money,", Fieber says. "People are getting jolted out of jobs as hospitals downsize, and more dietitians are turning to private practice and looking for ways to increase revenue. Everyone wants to make a good living and can do so in an ethical way."	Dispensing supplementation advice in the office or on the Internet and marketing supplements out of a private practice office have become available as additional sources of income. But before proceeding with any plans to take advantage of these opportunities, urges Lisa K. Fieber, MS, RD, Chair of the Nutrition in Complementary Care dietetic practice group, you should familiarize yourself with fe…			Backward articles	Yes	Yes	Yes	Yes	Yes	No	Yes	No
VanTulleken	2018	Overdiagnosis and industry influence: How cow's milk protein allergy is extending the reach of infant formula manufacturers	United Kingdom [International]	Not stated	Highlight concerns about the extensive links between the formula industry and the research, guidelines, medical education, and public awareness efforts around CMPAwhich have raised question of industry driven overdiagnosis.	Journal article	Narrative [Feature]	sponsorship of professional body/organisation; health professional education/CPD ; partnership/collaboration with professional body/nutrition organisation	Health care professionals, including dietitians	BMS	Present: Competing interests: I have read and understood BMJ policy on declaration of interests and have no relevant interests to declare. BMJ accepts advertisements for specialist breast milk substitutes provided that they are legal and honest and meet advertising standards. We expect all claims of health benefit to be supported by published peer reviewed research evidence. BMJ co-owns Archives …	No	No	No	Helen Crawley, a public health nutritionist from First Steps Nutrition Trust, an independent nutrition charity, is concerned about industry funding of healthcare professionals who provide patient information. “Many paediatric dietitians also work with, or accept hospitality, [and] funding for training and events from manufacturers,” she points out. The British Dietetic Association has Abbott, Mea…	Author: Allergy to cow’s milk protein may be acting as a Trojan horse for the $50bn (£40bn; €44bn) global formula industry to forge relationships with healthcare professionals in the UK and around the world.1 Experts believe these relationships are harmful to the health of mothers and their children, creating a network of conflicted individuals and institutions that has wide ranging effects on re…	Not acceptable: Helen Crawley, a public health nutritionist from First Steps Nutrition Trust, an independent nutrition charity, is concerned about industry funding of healthcare professionals who provide patient information. ;	Not stated	When asked about links between healthcare professionals and the formula industry, Fox says, “A range of specialist disciplines—led by the British Dietetic Association with input from the British Society of Paediatric Gastroenterology, Hepatology and Nutrition and BSACI—are developing a code of conduct on how [healthcare professionals] should work with manufacturers of infant formulas which goes b…	N/A		Data_Extraction (Original search)	Yes	Yes	Yes	Not stated	Yes	No	Yes	No
Wallace	2014	Learning to practice: A case study of the experiences of public health registered dietitians in professional lifelong learning	United States	No	Understand the experience and perspectives of registered dietitians (RDs) practicing as public health nutrition professionals, in meeting their continuing professional education (CPE) and professional learning needs in their workplace, and the relationship to adult learning theories.	Thesis	Mixed-method => Qualitative (observation, document elicitation using the participant’s professional development portfolio, semi-structured interviews, and artifact collection)	Nutrition professionnals education/CPD	Nutrition professionals;	Food; beverage; BMS; pharmaceutical	Not present	No	Not stated	Not stated	Food and Nutrition Conference and Exhibition - The annual fall meeting of the Academy of Nutrition and Dietetics, lasting four days, which addresses key issues affecting the health of all Americans. Attendance is over 10,000 registered dietitians, researchers, health-care providers, policy makers, and industry leaders. Observed: Other ethical issues mentioned by the RDs related to marketing and s…	Taylor commented on sponsorship I think, as a profession, we have to look at who our sponsors are. So, if we are supposedly the lead person in nutrition, and then our sponsors are candy companies and fast food restaurants when we go to the big meetings every year, then that sends a mixed message. And another area of ethical concern, especially to these RDs who promote breastfeeding, was the preva…	Not stated	Not stated	Not stated	26.Weisbrod BA.To Profit or Not to Profit:The Commercial Transforma- tion of the Nonprofit Sector.Weisbrod BA, editor. Cambridge: Cambridge University Press; 1998. 27. Nestle M. Food company sponsorship of nutrition research and professional activities: a conflict of interest? Public Health Nutr. 2001;4(5):1015-22. 28. Nestle M. Food politics how the food industry influences nutrition and health.…		Data_Extraction (Original search)	Yes	Yes	Not stated	Not stated	Not stated	Yes	No	No
Wilkins	2020	Corrigendum: Getting Corporate Sponsorship Right—Worth the Effort (Journal of Nutrition Education and Behavior (2020) 52(2) (103–104), (S149940461931156X), (10.1016/j.jneb.2019.12.014))	United States	Yes	Highlight issues around corporate sponsorship	Journal article	Narrative (ethics in practice)	Sponsorship professional body/organization	Nutrition professionals ; nutrition/health organizations	Food	Not present	No	Not stated	Not stated	Partnerships: In 1993 the nutrition education video cassette, What’s on Your Plate1 was released. The cardboard VHS jacket (this was the pre-DVD era) describes the contents as “an innovative nutrition education program featuring a series of public service announcements (PSAs) that debuted on the CBS Television Network.” The video’s production value is high, with each 30-second segment featuring l…	Once it’s clear the project was underwritten by the McDonald’s corporation, it makes sense that sugar- sweetened beverages didn’t figure in the examples of “sometimes foods” in the sugar segment. Or that French fries or hamburgers were not men tioned in the segment about avoid ing too much fat. In my opinion, by omitting common fast food sources of fat, salt and sugar from the PSAs, McDonald’s bo…	McDonald’s bottomline was protected at the expense of important nutrition information. Some may remember this project as the Society’s first major corporate partnership and also, given the partner was a major fast food company, as a source of much contention among members. A survey of Academy of Nutrition and Dietetics members revealed they felt the Academy “should be more selective as to which c…	The SNEB has a strong policy framework for engaging in fruitful and mutually-beneficial partnerships and sponsorships. It is our responsibility, as guardians of our integrity and public reputation, to see this as a living document that evolves and strengthens over time. These funds [from partnerships] are used to enhance the work of the Society and increase benefits to members.”7	Increasingly, corporate sponsor- ship and partnerships with profes- sional organizations has become a concern for their members inspiring many to get involved in developing policies to prevent conflicts of inter- est and insure transparency and dis- closure.5; most (83%) agreed thatmembers should have a say in decid- ing who should be Academy sponsors and almost all (97%) felt that the Academy sh…			Data_Extraction (Original search)	Yes	Yes	Yes	Yes	Yes	No	No	Yes
Wilkins	2010	Beyond eating right: The emergence of civic dietetics to foster health and sustainability through food system change	United States	Yes	Provide evidence of the emergence of civic dietetics and describe challenges to and strategies for its development and integration into practice.	Journal article	Narrative	Professional practice (civic dietetic)	Nutrition professional ; nutrition/health organizations	Food; beverage; biotechnology/agro-chemical	Not present	No	Not stated	Not stated	Despite the increasing interest among consumers and professionals alike in environmental and social externalities related to food choices, reorienting dietetic practice and training to address these issues may be at odds with the current culture of ADA and its food industry alliances. This may limit the ability of the ADA to lead professionals in civic dietetics. Limitations stem from the traditi…	Understandings about which issues are or are not relevant to dietetic practice is an increasingly contested area of debate creating space for more broad scale adoption of civic dietetics. Any meaningful shift toward civic dietetics, however, will be challenged by the profession’s longstanding orientation toward the individual as the primary locus of responsibility for good health—through food cho…	Not stated - implied, unacceptable	Not stated	Not stated			Data_Extraction (Forward citation mapping)	Yes	Yes	Not stated	Not stated	Not stated	No	No	Yes
Wilkins	2009	Civic dietetics: Opportunities for integrating civic agriculture concepts into dietetic practice	United States	Yes	Suggests ways the civic agriculture concept may be applied to dietetic practice, and how civic dietetics may help further civic agriculture and sustainable food systems.	Journal article	Narrative	Professional practice	Nutrition professional ; nutrition/health organizations	Food; beverage; biotechnology/agro-chemical	Not present	No	Not stated	Not stated	Perceived (and actual) industry cooptation of professional associations, and simple inertia and lack of understanding will also undoubtedly continue to challenge the development of civic dietetics. ; Further, ‘‘the Amer- ican Dietetic Association encourages the government, food manufacturers, food commodity groups, and qualified food and nutrition professionals to work together to inform consumer…	Perceived (and actual) industry cooptation of professional associations, and simple inertia and lack of understanding will also undoubtedly continue to challenge the development of civic dietetics.[professional][author]; However, organizational structures, practices, and alliances with external entities limit the extent to which the ADA provides leadership for its members to unify around a concep…	It is important to note, however, that floor space in the FNCE exhibit hall, like the DPGs within ADA, represent diverse interests and values with respect to the food and agriculture system. While industrial agriculture and food systems corporations may have the marketing budgets to purchase a greater amount of square footage for their dis- plays than other entities, the space is shared with univ…	Not stated	Not stated			Data_Extraction (Forward citation mapping)	Yes	Yes	Yes	Not stated	Not stated	No	No	Yes
Woteki	2006	Ethics opinion: Conflicts of interest in presentations and publications and dietetics research	United States	Yes	Provide interpretation or application of the ADA/ CDR Code of Ethics for the Profession of Dietetics by the Ethics Committee in response to a specific ethics issue or situation facing dietetics professionals in practice.	Journal article	Narrative [Ethics in practice]	Management of COI by professional bodies; sponsorship/involvement of industry in scientific events	Nutrition professionals; academics ; nutrition/health organizations	Food; pharmaceutical	Present: Author Disclosure: At the time when this document was in devel- opment, Iowa State University paid my salary, and I was not a consultant for food or pharmaceu- tical companies. In the past I was a paid consultant to Masterfoods, the Council for Responsible Nutri- tion, and Akin, Gump, Strauss and Feld. I currently serve without re- muneration on the Board of Trust- ees of ILSI North Amer…	Yes	Yes	Yes	The rela- tionships span a wide range of com- mon practices in which companies provide free samples, furnish meals during professional meetings, pay for travel to professional meetings, pro- vide consulting contracts, or pay in- vestigators for enrolling patients in clinical trials. In other cases, dietetics practitioners may have greater finan- cial stakes in companies through stock holdings or …	When al- legations of conflict of interest are made, they usually are directed to- ward individual researchers, practi- tioners, or organizations when finan- cial interests may have impaired their objectivity in making decisions or created an unfair competitive ad- vantage over other individuals or or- ganizations.The concern is whether the network of relationships among private companies, profes…	Acceptable, if disclosed	Not stated	ADA POLICIES: ADA has the necessary policies in place to manage conflicts of interest that may arise in research settings. The first is Principle #12 in the Code of Ethics for the Profession of Dietetics (1). It states: The dietetics practitioner is alert to situations that might cause a conflict of interest or have the appearance of a conflict. The dietetics practitioner provides full disclosure…			Data_Extraction (Original search)	Yes	Yes	Yes	Not stated	Yes	No	Yes	No
Wynne	2003	The New Zealand Dietetic Association	New Zeland	Unclear	Describe the organizational structure and activities of the New Zealand Dietetic Association	Journal article	Narrative	Industry partnership/collaboration with professional body/nutrition organization	nutrition/health organizations	Food; pharmaceutical	Not present	No	Not stated	Not stated	The activities of the Association are diverse and include promotion of good nutrition through the media, active involvement in making submissions, e.g. on government policy on nutrition, organ- isation of a national annual conference, production of numerous publications, pro- vision of information via its website, and the development of partnerships with key stakeholders and industry colleagues t…	Not stated	Acceptable : Partnerships with key stakeholders and industry colleagues to promote good nutrition amongst the population of New Zealand.Collaboration with industry is likely to continue as opportunities arise and is viewed as being beneficial in terms of promoting dietitians and the NZDA, and ensuring that information distributed is accurate, bal- anced and up-to-date.	Collaboration with industry is likely to continue as opportunities arise and is viewed as being beneficial in terms of promoting dietitians and the NZDA, and ensuring that information distributed is accurate, bal- anced and up-to-date.	All dietitians who are involved in providing comment to the media are responsible for upholding all policy and position statements of the NZDA in all media communications. The NZDA Code of Ethics and Guidelines for Practice is also honoured by dietitians working with the media.			Data_Extraction (Original search)	Yes	Not stated	Yes	Yes	Yes	No	Yes	No

## Sheet: Methodology_Study design
Category of study design	No. of articles, by methodological / study design approach	%
Documentary analysis	21	18.2609
Mixed methods (cross-sectional: quantitative/qualitative)	4	3.47826
Narrative	63	54.7826
Netnography	1	0.869565
Participant observation	1	0.869565
Position paper	12	10.4348
Qualitative (case study: observation, document elicitation, interviews, artifact collection)	1	0.869565
Qualitative (cross-sectional participant observation; documentary analysis)	1	0.869565
Qualitative (cross-sectional: interviews)	1	0.869565
Qualitative (cross-sectional: interviews, documentary analysis)	3	2.6087
Qualitative (cross-sectional: qualitative interviews, direct/participant observation)	4	3.47826
Quantitative (cross-sectional; survey)	2	1.73913
Systematic review	1	0.869565
Total	115	100

## Sheet: Population
Category of population	No. of articles, by population	%
Academia; Community; Health professionals; Policy-makers; Nutrition and health organization	1	0.869565
Academia; Policy-makers; Nutrition and health organization ; community	1	0.869565
Academia; Nutrition professionals	1	0.869565
Academia; Nutrition professionals; Nutrition and health organization	1	0.869565
Academics/Researchers/Scientists; Nutrition and health organization	1	0.869565
Academics/Researchers/Scientists; Advertisers/publishers; Health professionals; Nutrition professionals; Policy-makers	1	0.869565
Academics/Researchers/Scientists; Community; Health professionals; Industry	1	0.869565
Academics/Researchers/Scientists; Community; Health professionals; Policy-makers	2	1.73913
Academics/Researchers/Scientists; Community; Health professionals; Policy-makers; Nutrition and health organization	2	1.73913
Academics/Researchers/Scientists; Community; Health professionals; Media; Policy-makers; Nutrition and health organization	1	0.869565
Academics/Researchers/Scientists; Community; Industry; Nutrition professionals; Policy-makers	1	0.869565
Academics/Researchers/Scientists; Health professionals; Policy-makers; Nutrition and health organization	1	0.869565
Academics/Researchers/Scientists; Health professionals; Policy-makers	5	4.34783
Academics/Researchers/Scientists; Health professionals; Policy-makers; Nutrition and health organization	1	0.869565
Academics/Researchers/Scientists; Industry; Nutrition professionals; Policy-makers; Nutrition and health organization	1	0.869565
Academics/Researchers/Scientists; Nutrition professionals; Policy-makers; Nutrition and health organization	1	0.869565
Academia; Policy-makers; Nutrition and health organization	1	0.869565
Academics/Researchers/Scientists; Nutrition professional; Policy-makers; Nutrition and health organization	1	0.869565
Academics/Researchers/Scientists; Nutrition professionals;Nutrition and health organization	2	1.73913
Academics/Researchers/Scientists; Policy-makers; Nutrition and health organization	1	0.869565
Academics/Researchers/Scientists; Nutrition and health organization ; University	1	0.869565
Community	1	0.869565
Community; Health professionals; Policy-makers	1	0.869565
Community	1	0.869565
Community; Nutrition professionals	1	0.869565
Health professionals	8	6.95652
Health professionals; Journalists; Nutrition/health organisation; Policy-makers; Researchers	1	0.869565
Health professionals; Nutrition professionals; Policy-makers; Nutrition and health organization	1	0.869565
Health professionals; Nutrition and health organization	1	0.869565
Healthy lifestyle' opinion leaders; Nutrition professionals; Patient opinion leaders	1	0.869565
Nutrition professionals; Policy-makers	1	0.869565
Nutrition professionals ; health professional	1	0.869565
Nutrition professionals	20	17.3913
Nutrition professionals; Policy-makers	1	0.869565
Nutrition professionals; Policy-makers; Nutrition and health organization	1	0.869565
Nutrition professionals;Nutrition and health organization	23	20
Nutrition and health organisations	3	2.6087
Nutrition and health organisations; Policy-makers	1	0.869565
Nutrition and health organisations;	3	2.6087
Policy-makers	1	0.869565
Nutrition and health organization	15	13.0435
Nutrition and health organization ; Policy-makers	1	0.869565
Total	115	100
Population type	No. of articles	%
Nutriton and health organization	67	0.587719
Nutrition professionals	59	0.517544
Policy-makers	30	0.263158
Health professionals	28	0.245614
Academics	24	0.210526
Community	13	0.114035
Academia	5	0.0438596
Journalists	2	0.0175439
Advertisers/publishers	1	0.00877193
Opinion leaders	1	0.00877193

## Sheet: Context
Category of context	No. of articles, by context	%
Corporate Political Activity	18	15.6522
Corporate Political Activity; Industry partnership/collaboration with professional body/nutrition organisation	1	0.869565
Corporate Political Activity; Sponsorship/involvement of industry in scientific events, Sponsorship of professional body/organisation	1	0.869565
Corporate political activity; Sponsorship of professional body/organisation	1	0.869565
Education/CPD; Professional practice; Sponsorship of health professionals	1	0.869565
Ethics	1	0.869565
Ethics; Nutrition professional education/CPD	1	0.869565
Ethics; Professional practice	3	2.6087
Food and nutrition misinformation; Professional practice	2	1.73913
Health professional education/CPD; Partnership/collaboration with professional body/nutrition organisation; Sponsorship of professional body/organisation	1	0.869565
Industry partnership/collaboration with government and professional body	1	0.869565
Industry partnership/collaboration with professional body/nutrition organisation	9	7.82609
Industry partnership/collaboration with professional body/nutrition organisation; Management of COI by academia; Management of COI by professional bodies	1	0.869565
Industry partnership/collaboration with professional body/nutrition organisation; Corporate Political Activity	1	0.869565
Industry partnership/collaboration with professional body/nutrition organisation; Sponsorship of professional body/organisation	6	5.21739
Management of COI by professional bodies	4	3.47826
Management of COI by professional bodies; Professional practice	1	0.869565
Management of COI by professional bodies; Professional practice	4	3.47826
Management of COI by professional bodies; Professional practice; Sponsorship/involvement of industry in scientific events	1	0.869565
Management of COI by professional bodies; Sponsorship/involvement of industry in scientific events	1	0.869565
Nutrition professional education/CPD	7	6.08696
Professional practice	18	15.6522
Professional practice; Public nutrition education; Sponsorship of professional body/organization	1	0.869565
Professional practice; Sponsorship of professional body/organisation	2	1.73913
Sponsorship of health professionals	1	0.869565
Sponsorship of professional body/organisation	13	11.3043
Sponsorship/advertising	1	0.869565
Sponsorship/involvement of industry in scientific events	12	10.4348
Sponsorship/involvement of industry in scientific events; Sponsorship of professional body/organization; management of COI by professional bodies; industry partnership/collaboration with professional body/nutrition organization,	1	0.869565
Total	115	99.1304
Context	No. of article	%
Professional practice	33	0.286957
Sponsorship of professional body/organization	26	0.226087
Corporate political activity	21	0.182609
Partnership/collaboration with professional body	21	0.182609
Sponsorship and involvement in scientific events	15	0.130435
Management of COI** by professional body/nutrition organization	13	0.113043
NP Education/Continuing Professional Developpement	10	0.0869565
Ethics	5	0.0434783
Public nutrition education	3	0.026087
Sponsorship of health professional	2	0.0173913
Management of COI** by academia	1	0.00869565
Sponsorship/advertising	1	0.00869565

## Sheet: Year of publication
Year	No. of articles, by year	%
1980	1	0.869565
1981	0	0
1982	0	0
1983	0	0
1984	0	0
1985	0	0
1986	0	0
1987	0	0
1988	0	0
1989	0	0
1990	0	0
1991	1	0.869565
1992	2	1.73913
1993	0	0
1994	0	0
1995	2	1.73913
1996	2	1.73913
1997	0	0
1998	2	1.73913
1999	1	0.869565
2000	2	1.73913
2001	3	2.6087
2002	3	2.6087
2003	1	0.869565
2004	1	0.869565
2005	3	2.6087
2006	2	1.73913
2007	3	2.6087
2008	1	0.869565
2009	6	5.21739
2010	4	3.47826
2011	3	2.6087
2012	1	0.869565
2013	8	6.95652
2014	4	3.47826
2015	11	9.56522
2016	5	4.34783
2017	10	8.69565
2018	7	6.08696
2019	8	6.95652
2020	16	13.913
2021	2	1.73913
Total	115	100

## Sheet: Country of origin
Country	No. of articles	%
Argentina	1	0.869565
Australia	6	5.21739
Brazil	2	1.73913
Canada	7	6.08696
Chile	1	0.869565
Colombia	2	1.73913
England	1	0.869565
France	3	2.6087
Indonesia	1	0.869565
Malaysia	1	0.869565
Mexico	1	0.869565
New Zealand	1	0.869565
Nigeria	1	0.869565
Norway	1	0.869565
Portugal and Brazil	1	0.869565
Scotland	1	0.869565
South Africa	3	2.6087
Spain	2	1.73913
Turkey	1	0.869565
United States	59	51.3043
Studies with broader or multiple regions scope
Europe	1	0.869565
Global	6	5.21739
Latin America	2	1.73913
Latin America & The Carribean	1	0.869565
United Kingdom	9	7.82609
Total	115	92.1739

## Sheet: Source types
Category	n	%
Journal articles	91	79.1304
Theses	6	5.21739
Reports	5	4.34783
Published conference abstracts	4	3.47826
Books	3	2.6087
Book chapters	3	2.6087
Newsletter articles	1	0.869565
Magazine article	2	1.73913
Total	115	100

## Sheet: Industry examined
Industry examined	n	%
Alcohol	1	0.869565
Beverage	5	4.34783
BMS	4	3.47826
Food	19	16.5217
Food; beverage	31	26.9565
Food; beverage; BMS; pharmaceutical	2	1.73913
Food; beverage; biotechnology/agro-chemical	3	2.6087
Food; beverage; biotechnology/agro-chemical; BMS; pharmaceutical	3	2.6087
Food; beverage; biotechnology/agro-chemical; pharmaceutical	3	2.6087
Food; beverage; BMS	3	2.6087
Food; beverage; pharmaceutical	4	3.47826
Food; beverage; pharmaceutical; alcohol; tobacco	1	0.869565
Food; beverage; BMS; med tech/devices; pharmaceutical	1	0.869565
Food; biotechnology/agro-chemical	1	0.869565
Food; biotechnology/agro-chemical; pharmaceutical	1	0.869565
Food; BMS	4	3.47826
Food; pharmaceutical	10	8.69565
General	15	13.0435
Pharmaceutical (including supplements)	3	2.6087
Pharmaceutical; BMS	1	0.869565
Total	115	100
Industry type	n	%
Alcohol	2	0.0175439
Food and beverage	91	0.789474
BMS	18	0.157895
Biotechnology/agro-chemical	11	0.0964912
Pharmaceutical	29	0.254386
General	15	0.131579
Medical technology	1	0.00877193

## Sheet: Synthesis table
Author	Origin / Country of origin (where the source was conducted /published)	Experiences	Risks	Acceptability	Advantages	Strategies	Empirical
Aaron, 2017	United States	Yes	Yes	Not stated	Not stated	Yes	Yes
Aksnes, 2017	United States	Yes	Yes	Yes	Yes	Yes	No
Ashley, 1995	United States	Not stated	Not stated	Yes	Yes	Not stated	No
Ayoob, 2002	United States	Not stated	Not stated	Yes	Yes	Not stated	No
Baker, 2021	Global	Yes	Yes	Yes	Not stated	Yes	Yes
Barlow, 2018	Global	Yes	Not stated	Not stated	Not stated	Not stated	Yes
Barquera, 2018	Latin America (with authors from Mexico, Chile, Guatemala, & the US)	Yes	Yes	Yes	Not stated	Yes	No
Barquera, 2020	Mexico	Yes	Yes	Not stated	Yes	Yes	No
Bellatti, 2019	United States	Yes	Yes	Yes	Not stated	Yes	No
Bergman, 2010	United States	Yes	Not stated	Yes	Yes	Not stated	No
Berning, 2007	United States	Not stated	Yes	Not stated	Not stated	Yes	No
Boyce, 2017	United States	Yes	Yes	Yes	Yes	Yes	No
Briggs, 2010	United States	Not stated	Not stated	Yes	Yes	Not stated	No
Brownell, 2009	United States	Yes	Yes	Not stated	Yes	Yes	No
Bruhn, 2006	United States	Not stated	Yes	Yes	Not stated	Yes	No
Calder, 2020	Global	Not stated	Yes	Not stated	Not stated	Yes	No
Canella, 2015	Brazil	Yes	Yes	Not stated	Yes	Yes	No
Chan, 2020	United States	Yes	Not stated	Not stated	Yes	Yes	Yes
Clapp, 2017	Global (Canada, Australia)	Yes	Not stated	Not stated	Not stated	Not stated	No
Cohen, 2009	Canada	Yes	Yes	Yes	Yes	Not stated	No
Connor, 2015	United States	Yes	Yes	Yes	Yes	Yes	No
Crowther, 1999	Indonesia	Yes	Not stated	Not stated	Yes	Not stated	No
Derelian, 1995	United States	Yes	Not stated	Yes	Yes	Yes	No
Derelian, 1996	United States	Yes	Not stated	Yes	Yes	Yes	No
Diekman, 2007	United States	Yes	Not stated	Yes	Yes	Yes	No
Dietitians for professional integrity, 2013	United States	Yes	Yes	Yes	Not stated	Yes	No
DiMaria-Ghalili, 2014	United States	Yes	Not stated	Not stated	Yes	Not stated	No
Dixon, 2004	Australia	Yes	Yes	Yes	Yes	Not stated	Yes
Dumbili, 2019	Nigeria	Yes	Yes	Not stated	Not stated	Yes	Yes
Ernst, 1991	United Kingdom	Not stated	Not stated	Yes	Yes	Not stated	No
Finn, 2005	United States	Yes	Yes	Yes	Yes	Not stated	No
Flint, 2015	United Kingdom	Yes	Yes	Yes	Not stated	Yes	No
Flint, 2016	United Kingdom	Yes	Yes	Yes	Not stated	Yes	No
Fornari, 2001	United States	Yes	Yes	Not stated	Yes	Yes	Yes
Freedhoff , 2011	Canada	Yes	Yes	Not stated	Not stated	Yes	No
Freedhoff, 2014	Canada	Yes	Yes	Not stated	Not stated	Yes	No
Freeland-Graves, 2013	United States	Yes	Not stated	Yes	Yes	Not stated	No
Freeland-Graves, 2002	United States	Yes	Yes	Yes	Yes	Not stated	No
GarciaChavez, 2017	Latin America [Mexico]	Yes	Yes	Yes	Not stated	Yes	No
Garza, 2019	United States	Yes	Yes	Not stated	Yes	Yes	No
Gingras, 2005	Canada	Yes	Yes	Yes	Yes	Yes	No
Gomes, 2013	Global / Spain (Granada)	Yes	Yes	Yes	Yes	Yes	No
Gramlich, 2011	Canada	Not stated	Yes	Yes	Yes	Not stated	No
Grundy , 2013	United States	Yes	Yes	Yes	Yes	Yes	No
Gussow, 1980	United States	Yes	Yes	Yes	Not stated	Not stated	No
Guzman-Caro, 2020	Spain	Yes	Yes	Not stated	Not stated	Yes	Yes
Helm, 2016	United States	Yes	Yes	Not stated	Yes	Yes	No
Hermann, 1992	United States	Yes	Yes	Not stated	Yes	Yes	No
Hickman, 2021	United Kingdom	Yes	Yes	Yes	Not stated	Yes	Yes
Inan-Eroglu, 2018	Turkey	Yes	Not stated	Not stated	Not stated	Yes	Yes
Jarratt, 2002	United States	Yes	Yes	Yes	Yes	Yes	No
Karanges, 2019	Australia	Yes	Yes	Not stated	Not stated	Yes	Yes
Karim, 2019	Malaysia	Yes	Not stated	Not stated	Not stated	Not stated	No
Kunneke, 2018	South Africa	Yes	Yes	Not stated	Yes	Yes	No
Lake, 2019	South Africa	Yes	Yes	Not stated	Not stated	Yes	No
Levine, 1998	United States	Yes	Yes	Yes	Yes	Not stated	Yes
Ludwig, 2008	United States	Yes	Yes	Not stated	Not stated	Yes	No
Malhotra, 2019	Global [United Kingdom, New Zealand, United States]	Yes	Yes	Not stated	Not stated	Yes	No
Margetts, 2009	England	Not stated	Yes	Yes	Not stated	Yes	No
Marks, 2011	United States	Yes	Yes	Not stated	Not stated	Yes	No
Martins, 2017	Global	Yes	Not stated	Not stated	Yes	Not stated	No
McInnes , 2007	Scotland	Yes	Yes	Yes	Not stated	Yes	Yes
Mialon, 2017a	Australia	Yes	Yes	Not stated	Not stated	Not stated	Yes
Mialon, 2016	Australia	Yes	Yes	Not stated	Not stated	Yes	Yes
Mialon, 2020d	Chile	Yes	Not stated	Not stated	Yes	Yes	Yes
Mialon, 2020a	Colombia	Yes	Not stated	Not stated	Not stated	Not stated	Yes
Mialon, 2020c	Colombia	Yes	Not stated	Not stated	Not stated	Not stated	Yes
Mialon , 2018	France	Yes	Not stated	Not stated	Not stated	Yes	Yes
Mialon, 2017b	France	Yes	Not stated	Not stated	Not stated	Not stated	Yes
Mialon, 2021	Latin America and the Caribbean	Yes	Yes	Yes	Not stated	Yes	Yes
Mialon, 2020e	South Africa	Yes	Yes	Not stated	Not stated	Yes	Yes
Morssink, 2001	United States	Yes	Not stated	Not stated	Not stated	Not stated	Yes
Murray, 2010	United States	Not stated	Yes	Not stated	Not stated	Not stated	No
Nestle, 2015	United States	Yes	Yes	Yes	Not stated	Yes	No
Nestle, 2001	United States	Yes	Yes	Yes	Yes	Yes	No
Nestle, 1998	United States	Yes	Yes	Yes	Yes	Yes	No
Nestle, 2000	United States	Yes	Yes	Yes	Yes	Not stated	No
Nestle, 2013	United States	Yes	Yes	Yes	Yes	Yes	No
Olstad, 2013	Canada	Yes	Not stated	Not stated	Yes	Not stated	No
Oshaug, 2009	Norway	Yes	Yes	Yes	Yes	Yes	No
Palmer, 2009	United Kingdom [International]	Yes	Yes	Yes	Not stated	Not stated	No
Palmer, 2015	United Kingdom	Yes	Yes	Yes	Yes	Yes	No
PARN, 2017	United Kingdom	Yes	Yes	Yes	Yes	Yes	Yes
Peregrin, 2020	United States	Yes	Yes	Yes	Yes	Yes	No
Pereira, 2016	Brazil	Yes	Yes	Not stated	Not stated	Yes	No
Piaggio, 2020	Argentina	Yes	Yes	Yes	Not stated	Yes	Yes
Portman, 2016	United States	Yes	Yes	Yes	Yes	Yes	Yes
PotvinKent, 2020	Canada	Yes	Yes	Not stated	Not stated	Yes	Yes
Reitshamer, 2012	United States	Yes	Yes	Yes	Yes	Yes	Yes
Rey-López, 2019	Spain	Yes	Yes	Not stated	Not stated	Yes	Yes
Richards, 2015	Australia	Yes	Yes	Not stated	Not stated	Not stated	Yes
Saboia, 2018	Portugal and Brazil	Yes	Not stated	Not stated	Yes	Yes	Yes
Serodio, 2020	United States	Yes	Not stated	Not stated	Not stated	Not stated	Yes
Shafer, 1996	United States	Yes	Not stated	Yes	Yes	Not stated	No
Scheffer, 2015	France	Yes	Yes	Yes	Yes	Yes	Yes
Simon, 2013	United States	Yes	Yes	Yes	Yes	Yes	No
Simon, 2015a	Australia	Yes	Yes	Yes	Yes	Yes	No
Simon, 2015b	United States	Yes	Yes	Yes	Not stated	Yes	No
Smith, 2014	United Kingdom	Yes	Yes	Yes	Yes	Yes	Yes
Steele, 2020	United States	Yes	Yes	Not stated	Not stated	Not stated	Yes
Stein, 2017	United States	Yes	Not stated	Not stated	Yes	Not stated	No
Stein, 2015	United States	Yes	Yes	Yes	Yes	Yes	No
Stover, 2017	United States	Not stated	Yes	Not stated	Not stated	Yes	No
Tanrikulu, 2020	United States	Yes	Yes	Not stated	Not stated	Yes	Yes
Tappenden, 2015	United States	Yes	Yes	Yes	Not stated	Yes	No
Tobin, 1992	United States	Yes	Yes	Yes	Yes	Yes	No
Unknown, 2005	United States	Yes	Yes	Yes	Yes	Yes	No
Unknown, 2000	United States	Yes	Yes	Yes	Yes	Yes	No
VanTulleken, 2018	United Kingdom [International]	Yes	Yes	Yes	Not stated	Yes	No
Wallace, 2014	United States	Yes	Yes	Not stated	Not stated	Not stated	Yes
Wilkins, 2020	United States	Yes	Yes	Yes	Yes	Yes	No
Wilkins, 2010	United States	Yes	Yes	Not stated	Not stated	Not stated	No
Wilkins, 2009	United States	Yes	Yes	Yes	Not stated	Not stated	No
Woteki, 2006	United States	Yes	Yes	Yes	Not stated	Yes	No
Wynne , 2003	New Zeland	Yes	Not stated	Yes	Yes	Yes	No
%							32.1739
